# Supplementary material for: Genetic Diversity of Stratiotes aloides L. (Hydrocharitaceae) Stands across Europe
Source: Plants (Basel). 2021 Apr 25;10(5):863. doi: 10.3390/plants10050863 (PMC8145211; doi:10.3390/plants10050863)
Supplement: Supplementary file 1 [file plants-10-00863-s001.zip]

Archive with 8 entries (8 files):
- Figure S1a.eps
- Figure S1b.eps
- Figure S2.eps
- Figure S3.eps
- File S1.txt
- Table S1.pdf
- Table S2.pdf
- Table S3.pdf
