# Supplementary material for: Genetic Diversity of Stratiotes aloides L. (Hydrocharitaceae) Stands across Europe
Source: Plants (Basel). 2021 Apr 25;10(5):863. doi: 10.3390/plants10050863 (PMC8145211; doi:10.3390/plants10050863)
Supplement: Supplementary file 1 [file plants-10-00863-s001.zip › File S1.txt]

>AT-NOE_Donau_Eckartsau_02-01
100101000101110100010101101000110010011110111100101010001101
010011111011110111101110000110100111001011101110101101111100
011001110111111110001011111111011101111001011010000011011011
010101001100011000100010001110000100000000111101000001100011
011010110001100001101011111001111000101001101000011101110001
001110011101000010000000000010010010000000010000000100000000
000000001100000011010111010000101011001011000000000000100000
101110100010010101001010111000110001011111111011100101011001
110111111011101010111111011111000101001011011010010101010101
101001010101100001111111001000100110000001101100100010010000
111001010100110001000110111110000010100011001001010110101001
010001100110100000110001111110101001010000100010111011100000
100011100110101110010000000001101101000101010100000000101010
100010000100000100110100101000100100100000000010000001010100
001100000000010100001000001000110010100010101010100101000011
110011100010110101010011001011011101011011101011101010101001
000111101011001011111111000010010010101100110111011010111110
100100001100000010011001100111101101001101001000101001001011
001100000110010111010100100100010010101111100011000010100110
010001100110010010001011011001010000000010101011100100010101
101000110010100010011000100000100100001001010101000010000010
010000000100010110000000000100000100100000001000000101001010

>AT-NOE_Donau_Eckartsau_02-02
100101000101110100010101101000110010011110111100101010001101
010011111011110111101110000110100111001011101110101101111100
011001110111111110001011111111011101111001011110100011011011
010101001100011000100010001110100100000000111101000001100011
011010110001100001101011111001111000101001101001011101110001
001110011101000010101110101010010010000101010110000100000000
000000101100100011010111010000101011001011001001001000100000
101110100010010101001010111000110001011111111011100101011001
110111111011101010111111011111000101001011011010010101010101
101001010101101001111111001000100110100001101100100010010000
111001010100110001000110111110000010100011001001010110101001
010001100110100000110001111110101001010000100010111011100000
100011100110101110010000000001101101000101010100000000101010
100010000100000100110100101000100100100000100010000001010100
001100000000010100001000001000110010100010101010100101000011
110011100010110101010011001011011101011011101011101010101001
000111101011001011111111000010010010101101110111011010111110
100100001100000010011001100111101001001101001000101001001011
001100000110010111010100100100010010101111100011000010100110
010001100110010010001011011001010000000010101011100100010101
101000110010100010011000100000100100001001010101000010000010
010000000100010110000000000100000100100000001000000101001010

>AT-NOE_Donau_Eckartsau_02-04
100101000101110100010101101000110010011110111100101010001101
010011111011110111101110000110100111001011101110101101111100
011101110111111110101011111111011101111001011011101011011011
010101001100111001100110001110000110010000111101000001100011
011010110001110001101011111001111000101001101000011101110011
011110011101000010101110101010010010000101010111100110000100
000000101100100011010111010000101011001011001001001010100000
101110100010010101001010111000110001011111111011100101011001
110111111011101010111111011111000101001011011010010101010101
101001010101100001111111001000100110000001101100100010010000
111001010100110001000110111110000010100011001001010110101001
010001100110100000110001111110101001010000100010111011100000
100011100110101110010000000001101101000101010100000000101010
100011100100000100110100101000100100100000000010000001010100
001100000000010100001000001000110010100010101010100101000011
110011100010110101010011001011011101011011101011101010101001
000111101011001011111111000010010010101100110111011010111110
100100001100010010011001100111101001001101001000101001001011
001100000110010111110100000100010010101111100011000010100110
010001100110010010001011011001010000000010101011100100010101
101000110010100010011000100000100100001001010101000010000010
010000000100010110000000010100000100100000001000100101001010

>AT-NOE_Donau_Eckartsau_02-06
100101000101110100010101101000110010011110111100101010001101
010000000001000000000000000000000100001011101110101101111100
010001110111111100001000010000000000001000010000000011011011
010101001100011000100000000000000100000000101101000001100011
011010100001100001101011111001111000101001101000011101110001
000010001001000000001000000010010000000000010000000100000000
000000001100000011010111010000101011001000000000000000100000
101110100010010101001010111000110001011111111011100101011001
110111111011101010111111011111000101001011011010010101010101
101001010101101001111111001000100110000001101100100010010000
111001010100110001000110111110000010100011001001010110101001
010001100110100000110001111110101001010000100010111011100000
100011100110101110010000000001101101000101010100000000101010
100010000100000100110100101000100100100000100010000001010100
001100000000010100001000101000110010100010101010100101000011
110011100010110101010011001011011101011011101011101010101001
000111101011001011111111000010010010101100110111011010111110
100100001100000010011001100111101001001101001000101001001011
001100000110010111010100000100010010101111100011000010100110
010001100110010010001011011001010000000010101011100100010101
101000110010100010011000100000100100001001010101000010000010
010000000100010110000000000100000100100000001000000101001010

>AT-NOE_Donau_Eckartsau_02-07
100101000101110100010101101000110010011110111100101010001101
010011111011110111101110000110100111001011101110101101111100
011101110111111110101011111111011101111001011111101011011011
010101001100011011100110001110100110010000111101000001100011
011010110001100001100000100000010000001001101001011101110011
011110011101000010101110101010010010000101010101101110001100
000000101100100011010111010000101011001011001101001010100000
101110100010010101011010111000110001011111111011100101011001
110111111011101010111111011111000101001011011010010101010101
101001010101101001111111001000100110100001101100100010010000
111001010100110001000110111110000010100011001001010110101001
010001100110100000110001111110101001010000100010111011100000
100011100110101110010000000001101101000101010100000000101010
100011100100000100110100101000100100100000000010000001010100
001100000000010100001000001000110010100010101010100101000011
110011100010110101010011001011011101011011101011101010101001
000111101011001011111111000010010010101101110111011010111110
100100001100010110011001100111101001001101001000101001001011
001100010110010111110100010100010010101111100011000010100110
010001100110010010001011011001010000000010101011100100010101
101000110010100010011000100000100100001001010101010010010010
010000000101010110000000000100000100100000001000100101001010

>AT-NOE_Donau_Eckartsau_02-08
100101000101110100010101101000110010011110111100101010001101
010011111011110111101110000110100111001011101110101101111100
011001110111111110001011111111011101111001011010100011011011
010101001100011000100010001110000100000000111101000001100011
011010110001100001101011111001111000101001101000011101110001
001110011101000010101110101010010000000101010100001100000000
000000101100100011010111010000101011001011001001000010100000
101110100010010101001010111000110001011111111011100101011001
110111111011101010111111011111000101001011011010010101010101
101001010101101001111111001000100110000001101100100010010000
111001010100110001000110111110000010100011001001010110101001
010001100110100000110001111110101001010000100010111011100000
100011100110101110010000000001101101000101010100000000101010
100010000100000100110100101000100100100000000010000001010100
001100000000010100001000001000110010100010101010100101000011
110011100010110101010011001011011101011011101011101010101001
000111101011001011111111000010010010101100110111011010111110
100100001100000110011001100111101001001101001000101001001011
001100000110010111010100000100010010101111100011000010100110
010001100110010010001011011001010000000010101011100100010101
101000110010100010011000100000100100001001010101000010000010
010000000100010110000000000100000100100000001000000101001010

>AT-NOE_Donau_Eckartsau_02-09
100101000101110100010101101000110010011110111100101010001101
010011111011110111101110000110100111001011101110101101111100
011001110111111110001011111111011101111001011010000011011011
010101001100011000100010001110000100000000111101000001100011
011010110001100001101011111001111000101001101000011101110001
001110011101000010001100000010010000000001010000000100000000
000000001100000011010111010000101011001011000000000000100000
101110100010010101001010111000110001011111111011100101011001
110111111011101010111111011111000101001011011010010101010101
101001010101101001111111001000100110000001101100100010010000
111001010100110001000110111110000010100011001001010110101001
010001100110100000110001111110101001010000100010111011100000
100011100110101110010000000001101101000101010100000000101010
100010000100000100110100101000100100100000000010000001010100
001100000000010100001000001000110010100010101010100101000011
110011100010110101010011001011011101011011101011101010101001
000111101011001011111111000010010010101100110111011010111110
100100001100000010011001100111101001001101001000101001001011
001100000110010111010100000100010010101111100011000010100110
010001100110010010001011011001010000000010101011100100010101
101000110010100010011000100000100100001001010101000010000010
010000000100010110000000000100000100100000001000000101001010

>AT-NOE_Donau_Eckartsau_05-01
100101000101110100100101111010111010011111101100101100001101
010011101011100111110111000111001011110111010001101101110110
010101110101111110001011011111010101101001010011110001001011
011101000100011000100010000110000100000100111111010000100001
011010110000100101101111110001111000101001100010001100010001
001111011001000010101101011001010010100101010100000100000000
100000101000000011010111010000101011001011001000000000100000
101110101010010101101010111001110111011111111011010110111001
110010111110100111100011011111000100001011011111010101010101
101010110101101001110111001000100110100101101100110110010101
011101010100110000100110111010000010100001001101110010101111
010001101110100000110011111110101001010000100010111001100000
100011110110101101110100000001101101000101010100000000001010
100000000100000100111000101000100100101000000010000001001010
101010000000011000101000101000110010110010101010100001000111
110011000010110101110011101011011101011110101001001110100000
100111011111010011111110000010010110001110110110011011101110
100011001100000010010111100111101011100100001000101001101010
111001000110010111010100000100010010111110100111000011110100
010101100110010110000010100000010000010000001010100110010100
101000110010100010011000100000000100001001000101000000000010
010000100101010110100000000100000100100100000000101100001010

>AT-NOE_Donau_Eckartsau_05-04
100101000101110100100101111010111010011111101100101100001101
010011101011100111110111000111001011110111010001101101110110
010101110101111100011011011111010101101001010011110001001011
011101000100011000100010100110000100100100111111010000100001
011010110000100101101111110001111000101001100001001100010001
001110011001000010101101011001010010100101110100000100000000
100000101000000011010111010000101011001011001000000000100000
101110101010010101101010111001110111011111111011010110111001
110010111110100111100011011111000100001011011111010101010101
101010110101101001110111001000100110100101101100110110010101
011101010100110000100110111010000010100001001101110010101111
010001101110100000110011111110101001010000100010111001100000
100011110110101101110100000001101101000101010100000000001010
100000000100000100111000101100100100101000000010000001001010
101010000000011000101000101000110010110010101010100011000111
110011000010110101110011101011011101011110101001001110100000
100111011111010011111110000010010110001110110110011011101110
100011001100000010010111100111101011100100001000101001101010
111001000110010111010100000100010010111110100111000011110100
010101100100010110000010100000010000010000001010100110010100
101000110010100010011000100000000100001001000101000000000010
010000100101010110100000000100000100100100000000101100001010

>AT-NOE_Donau_Eckartsau_05-07
100101000101110100100101111010111010011111101100101100001101
010011101011100111110111000111001011110111010001101101110110
010111110101111101011010011111010101101001010010110001001011
011101000100011010110010000110000100100100111111010010100101
011010110000100101101111110001111000101001100000001100010001
001110011001000010101101011000010010100101010100000100000000
100000101000000011010111010000101011001011001000000000100000
101110101010010101101010111001110111011111111011010110111001
110010111110100111100011011111000100001011011110010101010101
101010110101101001110111001000100110100101101100110110010101
011100010100110000100110111010000010100001001101110010101111
010001101110100000110011111110101001010000100010111001100000
100011110110101101010100000001101101000101010100000000001010
100000000100000100111000101100100100101000000010000001001010
101010000000011000101000101000110010110010101010100001000111
110011000010110101110011101011011101011110101001001110100000
100111011111010011111110000010010110001110110110011011101110
100011001100000010010111100111101011101100001000101001101010
111001000110010111010100000100010010111110100111000011110100
010101100110010110000010100000010000010000001010100110010100
101000110010100010011000100000000100001001000101000000000010
010000100101010110100000000100000100100100000000101100001010

>AT-NOE_Donau_Eckartsau_05-09
100101000101110100100101111010111010011111101100101100001101
010011101011100111110111000111001011110111010001101101110110
010101110101111100001010011111010101101001010010110001001011
011101000100011000100010000110000100000100111111010000100001
011010110000100001101111110001111000101001100000001100010001
001110011001000010101101011000010010100101010100000100000000
100000101000000011010011010000101011001011001000000000100000
101110101010010101101010111001110111011111111011010110111001
110010111110100111100011011111000100001011011110010101010101
101010110101101001110111001000100110100101101100110110010101
011100010100110000100110111010000010100001011101110010101111
010001101110100000110011111110101001010000100010111001100000
100011110110101101010100000001101101000101010100000000001010
100000000100000100111000101000100100101000000010000001001010
101010000000011000101000101000110010110010101010100001000111
110011000010110101110011101011011101011110101001001110100000
100111011111010011111110000010010110001110110110011011101110
100011001100000010010111100111101011100100001000101001101010
111001000110010111010100000100010010111110100111000011110100
010101100100010110000010100000010000010000001010100110010100
101000110010100010011000100000000100001001000101000000000010
010000100101010110100000000100000100100100000000101100001010

>AT-NOE_Donau_Eckartsau_05a-16
101001000101110100100101101000110010011110111101001010001111
010111000010100111110111000110101111011011100010101101110100
010001110101111100001000000111010101101000010000000010101100
000001000000011000100010000010000101000000101100100001100001
011010100000100001100011100001111001001001100000010100010001
011110011001000010001110101000010000100101010100000100000000
000000101000000011010011010000101011001010000000000011000000
101110101010010101101010111001110111011111111011010110111001
110010111110100111100011011111000100001011011110010101010101
101010110101101001110111001000100110100101101100110110010101
011100010100110000100110111010000010100001001101110010101111
010001101110100000110011111110101001010000100010111001100000
100011110110101101010100000001101101000101010100000000001010
100000000100000100111000101000100100101000000010000001001010
101010000000011000101000101000110010110010101010100001000111
110011000010110101110011101011011101011110101001001110100000
100111011111010011111110000010010110001110110110011011101110
100011001100000010010111100111101011100100001000101001101010
111001000110010111010100000100010010111110100111000011110100
010101100100010110000010100000010000010000001010100110010100
101000110010100010011000100000000100001001000101000000000010
010000100101010110100000000100000100100100000000101100001010

>AT-NOE_Donau_Eckartsau_05a-18
101001000101110100100101101000110010011110111101001010001111
010111000010100111110111000110101111001011100010101101110100
010001110101111100001000000111010101101000010000000010101100
000001000000011000100010000010000101000000101100100001100001
011010100000100001100011100001111001001001100000010100010001
011110011001000010001110101000010000100101010100000100000000
000000101000000011010011010000101011001010000000000011000000
111110101010010101101010111001110111011111111011010110111001
110010111110100111100011011111000100001011011110010101010101
101010110101101001110111001000100110100101101100110110010101
011100010100110000100110111010000010100001001101110010101111
010001101110100000110011111110101001010000100010111001100000
100011110110101101010100000001101101000101010100000000001010
100000000100000100111000101000100100101000000010000001001010
101010000000011000101000101000110010110010101010100001000111
110011000010110101110011101011011101011110101001001110100000
100111011111010011111110000010010110001110110110011011101110
100011001100000010010111100111101011100100001000101001101010
111001000110010111010100000100010010111110100111000011110100
010101100100010110000010100000010000010000001010100110010100
101000110010100010011000100000000100001001000101000000000010
010000100101010110100000000100000100100100000000101100001010

>AT-NOE_Donau_Eckartsau_05a-19
101001000101110100100101101000110010011110111101001010001111
010111000010100111110111000110101111001011100010101101110100
010001110101111100001000000111010101101000010000000010101100
000001000000011000100010000010001101000000101100100001100001
011010100000100001100011100001111001001001100000010100010001
011110011001000010001110101000010000100101010100000100000000
000000101000000011010011010000101011001010000000000011000000
101110101010010101101010111001110111011111111011010110111001
110010111110100111100011011111000100001011011110010101010101
101010110101101001110111001000100110100101101100110110010101
011100010100110000100110111010000010100001011101110010101111
010001101110100000110011111110101001010000100010111001100000
100011110110101101010100000001101101000101010100000000001010
100000000100000100111000101010100100101000000010000001001010
101010000000011000101000101000110010110010101010100001000111
110011000010110101110011101011011101011110101001001110100000
100111011111010011111110000010010110001110110110011011101110
100011001100000010010111100111101011100100001000101001101010
111001000110010111010100000100010010111110100111000011110100
010101100100010110000010100000010000010000001010100110010100
101000110010100010011000100000000100001001000101000000000010
010000100101010110100000000100000100100100000000101100001010

>AT-NOE_Donau_Eckartsau_05a-20
101001000101110100100101101000110010011110111101001010001111
010111000010100111110111000110101111001011100010101101110100
010001110101111100001000000111010101101000010000000010101100
000001000000011000100010000010000101000000101100100001100001
011010100000100001100011100001111001001001100000010100010001
011110011001000010001110101000010000100101010100000100000000
000000101000000011010011010000101011001010000000000011000000
101110101010010101101010111001110111011111111011010110111001
110010111110100111100011011111000100001011011110010101010101
101010110101101001110111001000100110100101101100110110010101
011100010100110000100110111010000010100001001101110010101111
010001101110100000110011111110101001010000100010111001100000
100011110110101101010100000001101101000101010100000000001010
100000000100000100111000101000100100101000000010000001001010
101010000000011000101000101000110010110010101010100001000111
110011000010110101110011101011011101011110101001001110100000
100111011111010011111110000010010110001110110110011011101110
100011001100000010010111100111101011100100001000101001101010
111001000110010111010100000100010010111110100111000011110100
010101100100010110000010100000010000010000001010100110010100
101000110010100010011000100000000100001001000101000000000010
010000100101010110100000000100000100100100000000101100001010

>AT-NOE_Donau_OrthDonau_43-01
100101000101011101010101101000110010011110111100101010001101
010011100111110111101111000110100111101011011011011011110100
010000111001111100001000001111010100001000010000100011000010
010001101110011000100010001110000101010000111101001001100011
010110100000100001100101110001111001000001100000010100010001
011110011001000010101110001001010010100101110100100100000000
100000101100101011010111010000101010001010011001000000100000
101110100010010101001011010101110001010110111011000100111001
110011111101111011110111011110000101001101111010010101010101
101010110101101000110111111001010110010111101100100110010001
011101010100110000100111011110000011000011001001010110010001
010001100111100000110011111111111001000000111110111111101000
100010100110010110010000000111001001000101011110001001111010
100010000100000100110100111001100100101010100100001000000101
001010011110011001000100001000010001100010101010100101000111
110011010010110011010011001110011101011000101001000011001001
001101101001010010101000000010010110001101110111110010101110
100001001100000010011001100111001011001101001000101001101010
111010000110011110011100001000111100110111110101000110110100
010010100100101110001100101001111001110100001101000110100110
101000110010101010001000110000000100001001000101000000000010
010000001000000110010000000100000100100100001000101101001011

>AT-NOE_Donau_OrthDonau_43-02
100101000101011101010101101000110010011110111100101010001101
010011100111110111101111000110100111101011011011011011110100
010000111001111100001000001111010100001000010000100011000010
010001101110011000100010001110000101010000111101001001100011
010110100000100001100101110001111001000001100000010100010001
011110011001000010101110001001010010100101110100100100000000
100000101100101011010111010000101010001010011001000000100000
101110100010010101001011010101110001010110111011000100111001
110011111101111011110111011110000101001101111010010101010101
101010110101101000110111111001010110010111101100100110010001
011101010100110000100111011110000011000011001001010110010001
010001100111100000110011111111111001000000111110111111101000
100010100110010110010000000111001001000101011110001001111010
100010000100000100110100111001100100101010100100001000000101
001010011110011001000100001000010001100010101010100101000111
110011010010110011010011001110011101011000101001000011001001
001101101001010010101000000010010110001101110111110010101110
100001001100000010011001100111001011001101001000101001101010
111010000110011110011100001000111100110111110101000110110100
010010100100101110001100101001111001110100001101000110100110
101000110010101010001000110000000100001001000101000000000010
010000001000000110010000000100000100100100001000101101001011

>AT-NOE_Donau_OrthDonau_43-03
100101000101011101010101101000110010011110111100101010001101
010011100111110111101111000110100111101011011011011011110100
010000111001111100001000001111010100001000010000100011000010
010001101110011000100010001110000101010000111101001001100011
010110100000100001100101110001111001000001100000010100010001
011110011001000010101110001001010010100101110100100100000000
100000101100101011010111010000101010001010011001000000100000
101110100010010101001011010101110001010110111011000100111001
110011111101111011110111011110000101001101111010010101010101
101010110101101000110111111001010110010111101100100110010001
011101010100110000100111011110000011000011001001010110010001
010001100111100000110011111111111001000000111110111111101000
100010100110010110010000000111001001000101011110001001111010
100010000100000100110100111001100100101010100100001000000101
001010011110011001000100001000010001100010101010100101000111
110011010010110011010011001110011101011000101001000011001001
001101101001010010101000000010010110001101110111110010101110
100001001100000010011001100111001011001101001000101001101010
111010000110011110011100001000111100110111110101000110110100
010010100100101110001100101001111001110100001101000110100110
101000110010101010001000110000000100001001000101000000000010
010000001000000110010000000100000100100100001000101101001011

>AT-NOE_Donau_OrthDonau_43-04
100101000101011101010101101000110010011110111100101010001101
010011100111110111101111000110100111101011011011011011110100
010000111001111100001000001111010100001000010000100011000010
010001101110011000100010001110000101010000111101001001100011
010110100000100001100101110001111001000001100000010100010001
011110011001000010101110001001010010100101110100100100000000
100000101100101011010111010000101010001010011001000000100000
101110100010010101001011010101110001010110111011000100111001
110011111101111011110111011110000101001101111010010101010101
101010110101101000110111111001010110010111101100100110010001
011101010100110000100111011110000011000011001001010110010001
010001100111100000110011111111111001000000111110111111101000
100010100110010110010000000111001001000101011110001001111010
100010000100000100110100111001100100101010100100001000000101
001010011110011001000100001000010001100010101010100101000111
110011010010110011010011001110011101011000101001000011001001
001101101001010010101000000010010110001101110111110010101110
100001001100000010011001100111001011001101001000101001101010
111010000110011110011100001000111100110111110101000110110100
010010100100101110001100101001111001110100001101000110100110
101000110010101010001000110000000100001001000101000000000010
010000001000000110010000000100000100100100001000101101001011

>AT-NOE_Donau_OrthDonau_43-05
100101000101011101010101101000110010011110111100101010001101
010011100111110111101111000110100111101011011011011011110100
010000111001111100001000001111010100001000010000100011000010
010001101110011000100010001110000101010000111101001001100011
010110100000100001100101110001111001000001100000010100010001
011110011001000010101110001001010010100101110100100100000000
100000101100101011010111010000101010001010011001000000100000
101110100010010101001011010101110001010110111011000100111001
110011111101111011110111011110000101001101111010010101010101
101010110101101000110111111001010110010111101100100110010001
011101010100110000100111011110000011000011001001010110010001
010001100111100000110011111111111001000000111110111111101000
100010100110010110010000000111001001000101011110001001111010
100010010100000100110100111001100100101010100100001000000101
001010011110011001000100001000010001100010101010100101000111
110011010010110011010011001110011101011000101001000011001001
001101101001010010101000000010010110001101110111110010101110
100001001100000010011001100111001011001101001000101001101010
111010000110011110011100001000111100110111110101000110110100
010010100100101110001100101001111001110100001101000110100110
101000110010101010001000110000000100001001000101000000000010
010000001000000110010000000100000100100100001000101101001011

>AT-NOE_Donau_OrthDonau_43-06
100101000101011101010101101000110010011110111100101010001101
010011100111110111101111000110100111101011011011011011110100
010000111001111100001000001111010100001000010000100011000010
010001101110011000100010001110000101010000111101001001100011
010110100000100001100101110001111001000001100000010100010001
011110011001000010101110001001010010100101110100100100000000
100000101100101011010111010000101010001010011001000000100000
101110100010010101001011010101110001010110111011000100111001
110011111101111011110111011110000101001101111010010101010101
101010110101101000110111111001010110010111101100100110010001
011101010100110000100111011110000011000011001001010110010001
010001100111100000110011111111111001000000111110111111101000
100010100110010110010000000111001001000101011110001001111010
100010000100000100110100111001100100101010100100001000000101
001010011110011001000100001000010001100010101010100101000111
110011010010110011010011001110011101011000101001000011001001
001101101001010010101000000010010110001101110111110010101110
100001001100000010011001100111001011001101001000101001101010
111010000110011110011100001000111100110111110101000110110100
010010100100101110001100101001111001110100001101000110100110
101000110010101010001000110000000100001001000101000000000010
010000001000000110010000000100000100100100001000101101001011

>AT-NOE_Donau_OrthDonau_43-07
100101000101011101010101101000110010011110111100101010001101
010011100111110111101111000110100111101011011011011011110100
010000111001111100001000001111010100001000010000100011000010
010001101110011000100010001110000101010000111101001001100011
010110100000100001100101110001111001000001100000010100010001
011110011001000010101110001001010010100101110100100100000000
100000101100101011010111010000101010001010011001000000100000
101110100010010101001011010101110001010110111011000100111001
110011111101111011110111011110000101001101111010010101010101
101010110101101000110111111001010110010111101100100110010001
011101010100110000100111011110000011000011001001010110010001
010001100111100000110011111111111001000000111110111111101000
100010100110010110010000000111001001000101011110001001111010
100010000100000100110100111001100100101010100100001000000101
001010011110011001000100001000010001100010101010100101000111
110011010010110011010011001110011101011000101001000011001001
001101101001010010101000000010010110001101110111110010101110
100001001100000010011001100111001011001101001000101001101010
111010000110011110011100001000111100110111110101000110110100
010010100100101110001100101001111001110100001101000110100110
101000110010101010001000110000000100001001000101000000000010
010000001000000110010000000100000100100100001000101101001011

>AT-NOE_Donau_OrthDonau_43-08
100101000101011101010101101000110010011110111100101010001101
010011100111110111101111000110100111101011011011011011110100
010000111001111100001000001111010100001000010000100011000010
010001101110011000100010001110000101010000111101001001100011
010110100000100001100101110001111001000001100000010100010001
011110011001000010101110001001010010100101110100100100000000
100000101100101011010111010000101010001010011001000000100000
101110100010010101001011010101110001010110111011000100111001
110011111101111011110111011110000101001101111010010101010101
101010110101101000110111111001010110010111101100100110010001
011101010100110000100111011110000011000011001001010110010001
010001100111100000110011111111111001000000111110111111101000
100010100110010110010000000111001001000101011110001001111010
100010000100000100110100111001100100101010100100001000000101
001010011110011001000100001000010001100010101010100101000111
110011010010110011010011001110011101011000101001000011001001
001101101001010010101000000010010110001101110111110010101110
100001001100000010011001100111001011001101001000101001101010
111010000110011110011100001000111100110111110101000110110100
010010100100101110001100101001111001110100001101000110100110
101000110010101010001000110000000100001001000101000000000010
010000001000000110010000000100000100100100001000101101001011

>AT-NOE_Donau_OrthDonau_43-09
100101000101011101010101101000110010011110111100101010001101
010011100111110111101111000110100111101011011011011011110100
010000111001111100001000001111010100001000010000100011000010
010001101110011000100010001110000101010000111101001001100011
010110100000100001100101110001111001000001100000010100010001
011110011001000010101110001001010010100101110100100100000000
100000101100101011010111010000101010001010011001000000100000
101110100010010101001011010101110001010110111011000100111001
110011111101111011110111011110000101001101111010010101010101
101010110101101000110111111001010110010111101100100110010001
011101010100110000100111011110000011000011001001010110010001
010001100111100000110011111111111001000000111110111111101000
100010100110010110010000000111001001000101011110001001111010
100010000100000100110100111001100100101010100100001000000101
001010011110011001000100001000010001100010101010100101000111
110011010010110011010011001110011101011000101001000011001001
001101101001010010101000000010010110001101110111110010101110
100001001100000010011001100111001011001101001000101001101010
111010000110011110011100001000111100110111110101000110110100
010010100100101110001100101001111001110100001101000110100110
101000110010101010001000110000000100001001000101000000000010
010000001000000110010000000100000100100100001000101101001011

>AT-NOE_Donau_OrthDonau_43-10
100101000101011101010101101000110010011110111100101010001101
010011100111110111101111000110100111101011011011011011110100
010000111001111100001000001111010100001000010000100011000010
010001101110011000100010001110000101010000111101001001100011
010110100000100001100101110001111001000001100000010100010001
011110011001000010101110001001010010100101110100100100000000
100000101100101011010111010000101010001010011001000000100000
101110100010010101001011010101110001010110111011000100111001
110011111101111011110111011110000101001101111010010101010101
101010110101101000110111111001010110010111101100100110010001
011101010100110000100111011110000011000011001001010110010001
010001100111100000110011111111111001000000111110111111101000
100010100110010110010000000111001001000101011110001001111010
100010000100000100110100111001100100101010100100001000000101
001010011110011001000100001000010001100010101010100101000111
110011010010110011010011001110011101011000101001000011001001
001101101001010010101000000010010110001101110111110010101110
100001001100000010011001100111001011001101001000101001101010
111010000110011110011100001000111100110111110101000110110100
010010100100101110001100101001111001110100001101000110100110
101000110010101010001000110000000100001001000101000000000010
010000001000000110010000000100000100100100001000101101001011

>AT-NOE_Donau_OrthDonau_43-11
100101000101011101010101101000110010011110111100101010001101
010011100111110111101111000110100111101011011011011011110100
010000111001111100001000001111010100001000010000100011000010
010001101110011000100010001110000101010000111101001001100011
010110100000100001100101110001111001000001100000010100010001
011110011001000010101110001001010010100101110100100100000000
100000101100101011010111010000101010001010011001000000100000
101110100010010101001011010101110001010110111011000100111001
110011111101111011110111011110000101001101111010010101010101
101010110101101000110111111001010110010111101100100110010001
011101010100110000100111011110000011000011001001010110010001
010001100111100000110011111111111001000000111110111111101000
100010100110010110010000000111001001000101011110001001111010
100010000100000100110100111001100100101010100100001000000101
001010011110011001000100001000010001100010101010100101000111
110011010010110011010011001110011101011000101001000011001001
001101101001010010101000000010010110001101110111110010101110
100001001100000010011001100111001011001101001000101001101010
111010000110011110011100001000111100110111110101000110110100
010010100100101110001100101001111001110100001101000110100110
101000110010101010001000110000000100001001000101000000000010
010000001000000110010000000100000100100100001000101101001011

>AT-NOE_Donau_OrthDonau_43-12
100101000101011101010101101000110010011110111100101010001101
010011100111110111101111000110100111101011011011011011110100
010000111001111100001000001111010100001000010000100011000010
010001101110011000100010001110000101010000111101001001100011
010110100000100001100101110001111001000001100000010100010001
011110011001000010101110001001010010100101110100100100000000
100000101100101011010111010000101010001010011001000000100000
101110100010010101001011010101110001010110111011000100111001
110011111101111011110111011110000101001101111010010101010101
101010110101101000110111111001010110010111101100100110010001
011101010100110000100111011110000011000011001001010110010001
010001100111100000110011111111111001000000111110111111101000
100010100110010110010000000111001001000101011110001001111010
100010000100000100110100111001100100101010100100001000000101
001010011110011001000100001000010001100010101010100101000111
110011010010110011010011001110011101011000101001000011001001
001101101001010010101000000010010110001101110111110010101110
100001001100000010011001100111001011001101001000101001101010
111010000110011110011100001000111100110111110101000110110100
010010100100101110001100101001111001110100001101000110100110
101000110010101010001000110000000100001001000101000000000010
010000001000000110010000000100000100100100001000101101001011

>AT-NOE_Donau_OrthDonau_43-13
100101000101011101010101101000110010011110111100101010001101
010011100111110111101111000110100111101011011011011011110100
010000111001111100001000001111010100001000010000100011000010
010001101110011000100010001110000101010000111101001001100011
010110100000100001100101110001111001000001100000010100010001
011110011001000010101110001001010010100101110100100100000000
100000101100101011010111010000101010001010011001000000100000
101110100010010101001011010101110001010110111011000100111001
110011111101111011110111011110000101001101111010010101010101
101010110101101000110111111001010110010111101100100110010001
011101010100110000100111011110000011000011001001010110010001
010001100111100000110011111111111001000000111110111111101000
100010100110010110010000000111001001000101011110001001111010
100010000100000100110100111001100100101010100100001000000101
001010011110011001000100001000010001100010101010100101000111
110011010010110011010011001110011101011000101001000011001001
001101101001010010101000000010010110001101110111110010101110
100001001100000010011001100111001011001101001000101001101010
111010000110011110011100001000111100110111110101000110110100
010010100100101110001100101001111001110100001101000110100110
101000110010101010001000110000000100001001000101000000000010
010000001000000110010000000100000100100100001000101101001011

>AT-NOE_Donau_OrthDonau_43-14
100101000101011101010101101000110010011110111100101010001101
010011100111110111101111000110100111101011011011011011110100
010000111001111100001000001111010100001000010000100011000010
010001101110011000100010001110000101010000111101001001100011
010110100000100001100101110001111001000001100000010100010001
011110011001000010101110001001010010100101110100100100000000
100000101100101011010111010000101010001010011001000000100000
101110100010010101001011010101110001010110111011000100111001
110011111101111011110111011110000101001101111010010101010101
101010110101101000110111111001010110010111101100100110010001
011101010100110000100111011110000011000011001001010110010001
010001100111100000110011111111111001000000111110111111101000
100010100110010110010000000111001001000101011110001001111010
100010000100000100110100111001100100101010100100001000000101
001010011110011001000100001000010001100010101010100101000111
110011010010110011010011001110011101011000101001000011001001
001101101001010010101000000010010110001101110111110010101110
100001001100000010011001100111001011001101001000101001101010
111010000110011110011100001000111100110111110101000110110100
010010100100101110001100101001111001110100001101000110100110
101000110010101010001000110000000100001001000101000000000010
010000001000000110010000000100000100100100001000101101001011

>AT-NOE_Donau_OrthDonau_43-15
100101000101011101010101101000110010011110111100101010001101
010011100111110111101111000110100111101011011011011011110100
010000111001111100001000001111010100001000010000100011000010
010001101110011000100010001110000101010000111101001001100011
010110100000100001100101110001111001000001100000010100010001
011110011001000010101110001001010010100101110100100100000000
100000101100101011010111010000101010001010011001000000100000
101110100010010101001011010101110001010110111011000100111001
110011111101111011110111011110000101001101111010010101010101
101010110101101000110111111001010110010111101100100110010001
011101010100110000100111011110000011000011001001010110010001
010001100111100000110011111111111001000000111110111111101000
100010100110010110010000000111001001000101011110001001111010
100010000100000100110100111001100100101010100100001000000101
001010011110011001000100001000010001100010101010100101000111
110011010010110011010011001110011101011000101001000011001001
001101101001010010101000000010010110001101110111110010101110
100001001100000010011001100111001011001101001000101001101010
111010000110011110011100001000111100110111110101000110110100
010010100100101110001100101001111001110100001101000110100110
101000110010101010001000110000000100001001000101000000000010
010000001000000110010000000100000100100100001000101101001011

>AT-NOE_Donau_ZwentendorferAu_01-01
100101000101110100010101111010100010011110101100101010001101
010011100011100111110111010110101101101011010010011101110100
010101110101110100001011111111010101111000100110110011011011
010101001110011000100010001110000101010000101101000001100011
011001110000100001100011110001111000101001101010011100110001
011110011011000010101110111010010011100101110100100100000000
100000101100100011010111010000111011001011001001001010100100
101110101110110110101011111001110101011110111111000101011001
110011111011101011100111011110000100001011011010010101010101
101010010111101001110111011000100110101101101000100110010000
001001010100110000100110111100000010100011001101110010010011
010001100100100000110011111110101001000000100010111001100000
100011100110010110010100001010101001000101010100000000001010
100010000100001000110100101001100100101000100010000000000100
001010110000010100101000001000010011110011001010100101000111
110011000010010011110001101001011101011011101101001110100011
000111011111001011111100000010010011001101110110110010101110
100011001100000110110101101111001010101100001000101001101011
001010000111010111010100000100010010011111101111000011110100
110101100110010110001110001000010101110110001010100110100100
101010110000100010011000101001100100001001110101001101000010
011000001100010110100000000100000100100100001001101101101010

>AT-NOE_Donau_ZwentendorferAu_01-03
100101000101110100010101111010100010011110101100101010001101
010011100111100111110111010110101101101011010010011101110100
010101110101110100001011111111010101111000100110110011011011
010101001110011000100010001110000101010000101101000001100011
011001110000100001100011110001111000101001101010011100110001
011110011011000010101110111010010011100101110100100100000000
100000101100100011010111010000111011001011001001001010100100
101110101110110110101011111001110101011110111111000101011001
110011111011101011100111011110000100001011011010010101010101
101010010111101001110111011000100110101101101000100110010000
001001010100110000100110111100000010100011001101110010010011
010001100100100000110011111110101001000000100010111001100000
100011100110010110010100001010101001000101010100000000001010
100010000100001000110100101001100100101000100010000000000100
001010110000010100101000001000010011110011001010100101000111
110011000010010011110001101001011101011011101101001110100011
000111011111001011111100000010010011001101110110110010101110
100011001100000110110101101111001010101100001000101001101011
001010000111010111010100000100010010011111101111000011110100
110101100110010110001110001000010101110110001010100110100100
101010110000100010011000101001100100001001110101001101000010
011000001100010110100000000100000100100100001001101101101010

>AT-NOE_Donau_ZwentendorferAu_01-04
101001000101110100010101111010100010011110101100101010001101
010011100011100111110111010110101101101011010010011101110100
010101110101110100001011111111010101111000100110110011011011
010101001110011000100010001110000101010000101101000001100011
011001110000100001100011110001111000101001101010011100110001
011110011011000010101110111010010011100101110100100100000000
100000101100100011010111010000111011001011001001001010100100
101110101110110110101011111001110101011110111111000101011001
110011111011101011100111011110000100001011011010010101010101
101010010111101001110111011000100110101101101000100110010000
001001010100110000110110111100000010100011001101110010010011
010001100100100000110011111110101001000000100010111001100000
100011100110010110010100001010101101000101010100000000001010
100010000100001000110100101001100100101000100010000000000100
001010110000010100101000001000010011110011001010100101000111
110011000010010011110001101001011101011011101101001110100011
000111011111001011111100000010010011001101110110110010101110
100011001100000110110101101111001010101100001000101001101011
001010000111010111010100000100010010011111101111000011110100
110101100110010110001110001000010101110110001010100110100100
101010110000100010011000101001100100001001110101001101000010
011000001100010110100000000100000100100100001001101101101010

>AT-NOE_Donau_ZwentendorferAu_01-05
100101000101110100010101111010100010011110101100101010001101
010011100011100111110111010110101101101011010010011101110100
010101110101110100001011111111010101111000100110110011011011
010101001110011000100010001110000101010000111101000001100011
011001110000100001101011110001111000101001101010011100110001
011110011011000010101110111010010011100101110100100100000000
100001101100100011010111010000111011001011001001001010100100
101110101110110110101011111001110101011110111111000101011001
110011111011101011100111011110000100001011011010010101010101
101010010111101001110111011000100110101101101000100110010000
001001010100110000100110111100000010100011001101110010010011
010001100100100000110011111110101001010000100010111011100000
100011100110010110010100001010101101000101010100000001101010
100010000100001000110100101001100100101000100010000000000100
001010110000010100101000001000010011110011001010100101000111
110011000010010011110001101001011101011011101101001110100011
000111011111001011111100000010010011001101110110110010101110
100010001100000110110101101111001010101100001000101001101011
001010000111010111010100000100010010011111101111001011110100
110101100110010110001110001000010101110110001010100110100100
101010110000100010011000101001100100001001110111001101000010
011000001100010110100000100110000100100100011001101101101010

>AT-NOE_Donau_ZwentendorferAu_01-07
100101000101110100010101111010100010011110101100101010001101
010011100111100111110111010110101101101011010010011101110100
010101110101110100001011111111010101111000100110110011011011
010101001110011000100010001110000101010000101101000001100011
011001110000100001100011110001111000101001101010011100110001
011110011011000010101110111010010011100101110100100100000000
100000101100100011010111010000111011001011001001001010100100
101110101110110110101011111001110101011110111111000101011001
110011111011101011100111011110000100001011011010010101010101
101010010111101001110111011000100110101101101000100110010000
001001010100110000100110111100000010100011001101110010010011
010001100100100000110011111110101001000000100010111001100000
100011100110010110010100001010101001000101010100000000001010
100010000100001000110100101001100100101000100010000000000100
001010110000010100101000001000010011110011001010100101000111
110011000010010011110001101001011101011011101101001110100011
000111011111001011111100000010010011001101110110110010101110
100011001100000110110101101111001010101100001000101001101011
001010000111010111010100000100010010011111101111000011110100
110101100110010110001110001000010101110110001010100110100100
101010110000100010011000101001100100001001110101001101000010
011000001100010110100000000100000100100100001001101101101010

>AT-NOE_Donau_ZwentendorferAu_01-08
100101000101110100010101111010100010011110101100101010001101
010011100111100111110111010110101101101011010110011101110100
010101110101110100001011111111010101111000100110110011011011
010101001110011000100010001110000101010000111101000001100011
011001110000100001101011110001111000101001101010011100110001
011110011011000010101110111010010011100101110100100100000000
100001101100100011010111010000111011101011001001001010100100
101110101110110110101011111001110101011110111111000101011001
110011111011101011100111011110000100001011011010010101010101
101010010111101001110111011000100110101101101000100110010000
001001010100110000110110111100000010100011001101110010010011
010001100100100000110011111110101001010000100010111011100000
100011100110010110010100001010101101000101010100000001101010
100010000100001000110100101001100100101000100010000000000100
001010110000010100101000001000010011110011001010100101000111
110011000010110011110001101001011101011011101101001110100011
000111011111001011111100000010010011001101110110110010101110
100010001100000110110101101111001010101100001000101001101011
001010000111010111010100000100010010011111101111001011110100
110101100110010110001110001000010101110110001010100110100100
101010110000100010011000101001100100001001110101001101000010
011000001100010110100000000111000100100100011001101101101010

>AT-NOE_Donau_ZwentendorferAu_01-09
100101000101110100010101111010100010011110101100101010001101
010011100111100111110111010110101101101011010010011101111100
010101110101110100001011111111010101111000100110110011011011
010101001110011000100010001110000101010100111101000001100011
011001110000100001101011110001111000101001101010011100110001
011110011011000010101110111010010011100101110100100100000000
100001101100100011010111010000111011101011001001001010100100
101110101110110110101011111001110101011110111111000101011001
110011111011101011100111011110000100001011011010010101010101
101010010111101001110111011000100110101101101000100110010000
001001010100110000100110111100000010100011001101110010010011
010001100100100000110011111110101001010000100010111011100000
100011100110010110010100001010101101000101010100000001101010
100010000100001000110100101001100100101000100010000000000100
001010110000010100101000001000010011110011001010100101000111
110011000010110011110001101001011101011011101101001110100011
000111011111001011111100000010010011001101110110110010101110
100010001100000110110101101111001010101100001000101001101011
001010000111010111010100000100010010011111101111001011110100
110101100110010110001110001000010101110110001010100110100100
101010110000100010011000101001100100001001110101001101000010
011000001100010110100000100110000100100100011001101101101010

>AT-NOE_Donau_ZwentendorferAu_01-10
100101000101110100010101111010100010011110101100101010001101
010011100011100111110111010110101101101011010010011101110100
010101110101110100001011111111010101111000100110110011011011
010101001111011000100010001110000101010000111101000001100011
011001111000100001100011110001111000101001101010011100110001
011110011011000010101110111010010011100101110100100100000000
100000101100100011010111010000111011001011001001001010100100
101110101110110110101011111001110101011110111111000101011001
110011111011101011100111011110000100001011011010010101010101
101010010111101001110111011000100110101101101000100110010000
001001010100110000100110111100000010100011001101110010010011
010001100100100000110011111110101001000000100010111001100000
100011100110010110010100001010101001000101010100000001101010
100010000100001000110100101001100100101000100010000000000100
001010110000010100101000001000010011110011001010100101000111
110011000010010011110001101001011101011011101101001110100011
000111011111001011111100000010010011001101110110110010101110
100010001100000110110101101111001010101100001000101001101011
001010000111010111010100000100010010011111101111000011110100
110101100110010110001110001000010101110110001010100110100100
101010110000100010011000101001100100001001110101001101000010
011000001100010110100000000100000100100100001001101101101010

>AT-NOE_March_BaumgartenMarch_45-01
100101000101011101010101101000110010011110111100101010001101
010010100111110111001110000110100111011011010010101101110100
010100111001111100001011111111010111001000010000110011000011
000001000010011000100010000010000101010000110101000001100011
010111100000100001100101110001111001001001101000010100010001
011110011011000010101110111000010010100101010100100100000000
100010101100100011010111010000101011001000001001000000100010
101110100010110101011011010101111101010110111011010100111001
110011111101111011110111011110000100001101111010010101010101
101010110101101000110111011001010110010101101100100110010101
011101010100110000100111011110000011000001001001011010000011
010001100100100000110011111111011001000000110010111101011111
100010100111010110010100010111001001000101010100100001110010
100010000100000100110100111001100110101010101000010001010100
001010001010011001000100001000010010100010101010101101000111
110011100010100011010001001010011101011000101001000011001011
001101101001010010101000000010010110001100110111110010101110
100011001100000010101001000101001011100100001000101001101010
101010000110010110011100000000010011010100100101000010100100
010010100000101110001100001001110001110100001000000110100110
101000110010101010001000100000000100001001000101000000000010
010001000100000100000000000100000100100100001000100101001010

>AT-NOE_March_BaumgartenMarch_45-02
100101000101011101010101101000110010011110111100101010001101
010010100111110111001110000110100111011011010010101101110100
010100111001111100001011111111010111001000010000110011000011
000001000010011000100010000010000101010000110101000001100011
010111100000100001100101110001111001001001101000010100010001
011110011011000010101110111000010010100101010100100100000000
100010101100100011010111010000101011001000001001000000100010
101110100010110101011011010101111101010110111011010100111001
110011111101111011110111011110000100001101111010010101010101
101010110101101000110111011001010110010101101100100110010101
011101010100110000100111011110000011000001001001011010000011
010001100100100000110011111111011001000000110010111101011111
100010100111010110010100010111001001000101010100100001110010
100010000100000100110100111001100110101010101000010001010100
001010001010011001000100001000010010100010101010101101000111
110011100010100011010001001010011101011000101001000011001011
001101101001010010101000000010010110001100110111110010101110
100011001100000010101001000101001011100100001000101001101010
101010000110010110011100000000010011010100100101000010100100
010010100000101110001100001001110001110100001000000110100110
101000110010101010001000100000000100001001000101000000000010
010001000100000100000000000100000100100100001000100101001010

>AT-NOE_March_BaumgartenMarch_45-03
100101000101011101010101101000110010011110111100101010001101
010010100111110111001110000110100111011011010010101101110100
010100111001111100001011111111010111001000010000110011000011
000001000010011000100010000010000101010000110101000001100011
010111100000100001100101110001111001001001101000010100010001
011110011011000010101110111000010010100101010100100100000000
100010101100100011010111010000101011001000001001000000100010
101110100010110101011011010101111101010110111011010100111001
110011111101111011110111011110000100001101111010010101010101
101010110101101000110111011001010110010101101100100110010101
011101010100110000100111011110000011000001001001011010000011
010001100100100000110011111111011001000000110010111101011111
100010100111010110010100010111001001000101010100100001110010
100010000100000100110100111001100110101010101000010001010100
001010001010011001000100001100010010100010101010101101000111
110011100010100011010001001010011101011000101001000011001011
001101101001010010101000000010010110001100110111110010101110
100011001100000010101001000101001011100100001000101001101010
101010000110010110011100000000010011010100100101000010100100
010010100000101110001100001001110001110100001000000110100110
101000110010101010001000100000000100001001000101000000000010
010001000100000100000000000100000100100100001000100101001010

>AT-NOE_March_BaumgartenMarch_45-04
100101000101011101010101101000110010011110111100101010001101
010010100111110111001110000110100111011011010010101101110100
010100111001111100001011111111010111001000010000110011000011
000001000010011000100010000010000101010000110101000001100011
010111100000100001100101110001111001001001101000010100010001
011110011011000010101110111000010010100101010100100100000000
100010101100100011010111010000101011001000001001000000100010
101110100010110101011011010101111101010110111011010100111001
110011111101111011110111011110000100001101111010010101010101
101010110101101000110111011001010110010101101100100110010101
011101010100110000100111011110000011000001001001011010000011
010001100100100000110011111111011001000000110010111101011111
100010100111010110010100010111001001000101010100100001110010
100010000100000100110100111001100110101010101000010001010100
001010001010011001000100001000010010100010101010101101000111
110011100010100011010001001010011101011000101001000011001011
001101101001010010101000000010010110001100110111110010101110
100011001100000010101001000101001011100100001000101001101010
101010000110010110011100000000010011010100100101000010100100
010010100000101110001100001001110001110100001000000110100110
101000110010101010001000100000000100001001000101000000000010
010001000100000100000000000100000100100100001000100101001010

>AT-NOE_March_BaumgartenMarch_45-05
100101000101011101010101101000110010011110111100101010001101
010010100111110111001110000110100111011011010010101101110100
010100111001111100001011111111010111001000010000110011000011
000001000010011000100010000010000101010000110101000001100011
010111100000100001100101110001111001001001101000010100010001
011110011011000010101110111000010010100101010100100100000000
100010101100100011010111010000101011001000001001000000100010
101110100010110101011011010101111101010110111011010100111001
110011111101111011110111011110000100001101111010010101010101
101010110101101000110111011001010110010101101100100110010101
011101010100110000100111011110000011000001001001011010000011
010001100100100000110011111111011001000000110010111101011111
100010100111010110010100010111001001000101010100100001110010
100010000100000100110100111001100110101010101000010001010100
001010001010011001000100001000010010100010101010101101000111
110011100010100011010001001010011101011000101001000011001011
001101101001010010101000000010010110001100110111110010101110
100011001100000010101001000101001011100100001000101001101010
101010000110010110011100000000010011010100100101000010100100
010010100000101110001100001001110001110100001000000110100110
101000110010101010001000100000000100001001000101000000000010
010001000100000100000000000100000100100100001000100101001010

>AT-NOE_March_BaumgartenMarch_45-06
100101000101011101010101101000110010011110111100101010001101
010010100111110111001110000110100111011011010010101101110100
010100111001111100001011111111010111001000010000110011000011
000001000010011000100010000010000101010000110101000001100011
010111100000100001100101110001111001001001101000010100010001
011110011011000010101110111000010010100101010100100100000000
100010101100100011010111010000101011001000001001000000100010
101110100010110101011011010101111101010110111011010100111001
110011111101111011110111011110000100001101111010010101010101
101010110101101000110111011001010110010101101100100110010101
011101010100110000100111011110000011000001001001011010000011
010001100100100000110011111111011001000000110010111101011111
100010100111010110010100010111001001000101010100100001110010
100010000100000100110100111001100110101010101000010001010100
001010001010011001000100001000010010100010101010101101000111
110011100010100011010001001010011101011000101001000011001011
001101101001010010101000000010010110001100110111110010101110
100011001100000010101001000101001011100100001000101001101010
101010000110010110011100000000010011010100100101000010100100
010010100000101110001100001001110001110100001000000110100110
101000110010101010001000100000000100001001000101000000000010
010001000100000100000000000100000100100100001000100101001010

>AT-NOE_March_BaumgartenMarch_45-07
100101000101011101010101101000110010011110111100101010001101
010010100111110111001110000110100111011011010010101101110100
010100111001111100001011111111010111001000010000110011000011
000001000010011000100010000010000101010000110101000001100011
010111100000100001100101110001111001001001101000010100010001
011110011011000010101110111000010010100101010100100100000000
100010101100100011010111010000101011001000001001000000100010
101110100010110101011011010101111101010110111011010100111001
110011111101111011110111011110000100001101111010010101010101
101010110101101000110111011001010110010101101100100110010101
011101010100110000100111011110000011000001001001011010000011
010001100100100000110011111111011001000000110010111101011111
100010100111010110010100010111001001000101010100100001110010
100010000100000100110100111001100110101010101000010001010100
001010001010011001000100001000010010100010101010101101000111
110011100010100011010001001010011101011000101001000011001011
001101101001010010101000000010010110001100110111110010101110
100011001100000010101001000101001011100100001000101001101010
101010000110010110011100000000010011010100100101000010100100
010010100000101110001100001001110001110100001000000110100110
101000110010101010001000100000000100001001000101000000000010
010001000100000100000000000100000100100100001000100101001010

>AT-NOE_March_BaumgartenMarch_45-08
100101000101011101010101101000110010011110111100101010001101
010010100111110111001110000110100111011011010010101101110100
010100111001111100001011111111010111001000010000110011000011
000001000010011000100010000010000101010000110101000001100011
010111100000100001100101110001111001001001101000010100010001
011110011011000010101110111000010010100101010100100100000000
100010101100100011010111010000101011001000001001000000100010
101110100010110101011011010101111101010110111011010100111001
110011111101111011110111011110000100001101111010010101010101
101010110101101000110111011001010110010101101100100110010101
011101010100110000100111011110000011000001001001011010000011
010001100100100000110011111111011001000000110010111101011111
100010100111010110010100010111001001000101010100100001110010
100010000100000100110100111001100110101010101000010001010100
001010001010011001000100001000010010100010101010101101000111
110011100010100011010001001010011101011000101001000011001011
001101101001010010101000000010010110001100110111110010101110
100011001100000010101001000101001011100100001000101001101010
101010000110010110011100000000010011010100100101000010100100
010010100000101110001100001001110001110100001000000110100110
101000110010101010000000100000000100001001000101000000000010
010001000100000100000000000100000100100100001000100101001010

>AT-NOE_March_BaumgartenMarch_45-09
100101000101011101010101101000110010011110111100101010001101
010010100111110111001110000110100111011011010010101101110100
010100111001111100001011111111010111001000010000110011000011
000001000010011000100010000010000101010000110101000001100011
010111100000100001100101110001111001001001101000010100010001
011110011011000010101110111000010010100101010100100100000000
100010101100100011010111010000101011001000001011010000100010
101110100010110101011011010101111101010110111011010100111001
110011111101111011110111011110000100001101111010010101010101
101010110101101000110111011001010110010101101100100110010101
011101010100110000100111011110000011000001001001011010000011
010001100100100000110011111111011001000000110010111101011111
100010100111010110010100010111001001000101010100100001110010
100010000100000100110100111001100110101010101000010001010100
001010001010011001000100001000010010100010101010101101000111
110011100010100011010001001010011101011000101001000011001011
001101101001010010101000000010010110001110110111110010101110
100011001100000010101001000101001011100100001000101001101010
101010000110010110011100000000010011010100100101000010100100
010010100000101110001100001001110001110100001000000110100110
101000110010101010001000100000000100001001000101000000000010
010001000100000100000000000100000100100100001000100101001010

>AT-NOE_March_BaumgartenMarch_45-10
100101000101011101010101101000110010011110111100101010001101
010010100111110111001110000110100111011011010010101101110100
010100111001111100001011111111010111001000010000110011000011
000001000010011000100010000010000101010000110101000001100011
010111100000100001100101110001111001001001101000010100010001
011110011011000010101110111000010010100101010100100100000000
100010101100100011010111010000101011001000001001000000100010
101110100010110101011011010101111101010110111011010100111001
110011111101111011110111011110000100001101111010010101010101
101010110101101000110111011001010110010101101100100110010101
011101010100110000100111011110000011000001001001011010000011
010001100100100000110011111111011001000000110010111101011111
100010100111010110010100010111001001000101010100100001110010
100010000100000100110100111001100110101010101000010001010100
001010001010011001000100001000010010100010101010101101000111
110011100010100011010001001010011101011000101001000011001011
001101101001010010101000000010010110001100110111110010101110
100011001100000010101001000101001011100100001000101001101010
101010000110010110011100000000010011010100100101000010100100
010010100000101110001100001001110001110100001000000110100110
101000110010101010001000100000000100001001000101000000000010
010001000100000100000000000100000100100100001000100101001010

>AT-OOE_Donau_FeldkirchnerBadeseen_25-01
100101000101011101010101111010110010011110111100101010001101
010011100111110111101111000110100111001011010010011101111100
010001110101111100001011011111010101111000011000000011011011
010001101010011000100010001010000101010000111101010001100011
011001110000100001101101110001111001001001101010011100110001
011110011011000010101110111001010011100101010100000100000000
000000101000100011010111010000101011001011001000000000100000
101110101010110101001001010101111101011110111011010110111001
110001111101111011110111011111000101001011011010010101010101
101010110101101000110111011001010110000101101100110110010101
011001010100110000100111011110000011000001001101110010101001
010001100100100000110011111110111001010000111010111001100000
100011100111110110110100000101101011000101011100100001111010
100010001100000100110100111001100110101000100010000001010100
101010100000011010000100001001110010100011001010101101000111
110011100010110011110011001011111101011011101101001111101011
000101101111010011101100000010010011001100110110110010011110
100011001100000010111011100111001011101101001101111001101010
111110101111011111011100000100010010011111001111000011110100
110101110110010110000010001001010001010110001011100110100100
011100110000100011011000101001100010001001110101000110000010
011000000100010110100000000100000101000100001000100101001010

>AT-OOE_Donau_FeldkirchnerBadeseen_25-02
100101000101011101010101111010110010011110111100101010001101
010011100111110111101111000110100111001011010010011101111100
010001110101111100001011011111010101111000011000000011011011
010001101010011000100010001010000101010000111101010001100011
011001110000100001101101110001111001001001101010011100110001
011110011011000010101110111001010011100101010100000100000000
000000101000100011010111010000101011001011001000000000100000
101110101010110101001001010101111101011110111011010110111001
110001111101111011110111011111000101001011011010010101010101
101010110101101000110111011001010110000101101100110110010101
011001010100110000100111011110000011000001001101110010101001
010001100100100000110011111110111001010000111010111001100000
100011100111110110110100000101101011000101011100100001111010
100010001100000100110100111001100110101000100010000001010100
101010100000011010000100001001110010100011001010101101000111
110011100010110011110011001011111101011011101101001111101011
000101101111010011101100000010010011001100110110110010011110
100011001100000010111011100111001011001101001101111001101010
111110101111011111011100000100010010011111001111000011110100
110101110110010110000010001001010001010110001011100110100100
011100110000100010011000101001100010001001110101000110000010
011000000100010110100000000100000101000100001000100101001010

>AT-OOE_Donau_FeldkirchnerBadeseen_25-03
100101000101011101010101111010110010011110111100101010001101
010011100111110111101111000110100111001011010010011101111100
010001110101111100001011011111010101111000011000000011011011
010001101010011000100010001010000101010000111101010001100011
011001110000100001101101110001111001001001101010011100110001
011110011011000010101110111001010011100101010100000100000000
000000101000100011010111010000101011001011001000000000100000
101110101010110101001001010101111101011110111011010110111001
110001111101111011110111011111000101001011011010010101010101
101010110101101000110111011001010110000101101100110110010101
011001010100110000100111011110000011000001001101110010101001
010001100100100000110011111110111001000000111010111001100000
100011100111110110110100000101101001000101011100100001111010
100010001100000100110100111001100110101000100010000001010100
101010100000011010000100001001110010100011001010101101000111
110011100010110011110011001011111101011011101101001111101011
000101101111010011101100000010010011001100110110110010011110
100011001100000010111011100111001011001101001101111001101010
111110101111011111011100000100010010011111001111000011110100
110101110110010110000010001001010001010100001011100110100100
011100110000100010011000101001100010001001110101000110000010
011000000100010110100000000100000101000100001000100101001010

>AT-OOE_Donau_SteinbruchPloecking_26-01
100101000101011101010101111010110010011110111100101010001101
010011100111110111101111000110100111011011011010011101111100
010001110101111110001011011111010100001000010000000011011011
010001101010011000100010001010000101010000111101010001100011
011001110000100001100101110001111001001001101010011100110001
011110011011000010101110111001010011100101010100000100000000
000000101000100011010111010000101011001011001000000000100000
101110101010110101001001010101111101011110111011010110111001
110001111101111011110111011111000101001011011010010101010101
101010110101101000110111011001010110000101101100110110010101
011001010100110000100111011110000011000001001101110010101001
010001100100100000110011111110111001000000111010111001100000
100011100111110110110100000101101001000101011100100001111010
100010001100000100110100111001100110101000100010000001010100
101010100000011010000100001001110010100011001010101101000111
110011100010110011110011001011111101011011101101001111101011
000101101111010011101100000010010011001100110110110010011110
100011001100000010111011100111001011001101001101111001101010
111111101111011111011100000100010010011111001111000011110100
110101110110010110000010001001010001010100001011100110100100
011100110000100011011000101001100010001001110101000110000010
011000000100010110100000000100000101000100001000100101001010

>AT-OOE_Donau_SteinbruchPloecking_26-02
100101000101011101010101111010110010011110111100101010001101
010011100111110111101111000110100111011011010010011101111100
010001110101111110001011011111010100001000010000000011011011
010001101010011000100010001010000101010000111101010001100011
011001110000100001100101110001111001001001101010011100110001
011110011011000010101110111001010011100101010100000100000000
000000101000100011010111010000101011001011001000000000100000
101110101010110101001001010101111101011110111011010110111001
110001111101111011110111011111000101001011011010010101010101
101010110101101000110111011001010110000101101100110110010101
011001010100110000100111011110000011000001001101110010101001
010001100100100000110011111110111001000000111010111001100000
100011100111110110110100000101101001000101011100100001111010
100010001100000100110100111001100110101000100010000001010100
101010100000011010000100001001110010100011001010101101000111
110011100010110011110011001011111101011011101101001111101011
000101101111010011101100000010010011001100110110110010011110
100011001100000010111011100111001011001101001101111001101010
111110101111011111011100000100010010011111001111000011110100
110101110110010110000010001001010001010100001011100110100100
011100110000100011011000101001100010001001110101000110000010
011000000100010110100000000100000101000100001000100101001010

>AT-OOE_Donau_SteinbruchPloecking_26-03
100101000101011101010101111010110010011110111100101010001101
010011100111110111101111000110100111011011011010011101111100
010001110101111110001011011111010100001000010000000011011011
010001101010011000100010001010000101010000111101010001100011
011001110000100001100101110001111001001001101010011100110001
011110011011000010101110111001010011100101010100000100000000
000000101000100011010111010000101011001011001000000000100000
101110101010110101001001010101111101011110111011010110111001
110001111101111011110111011111000101001011011010010101010101
101010110101101000110111011001010110000101101100110110010101
011001010100110000100111011110000011000001001101110010101001
010001100100100000110011111110111001000000111010111001100000
100011100111110110110100000101101001000101011100100001111010
100010001100000100110100111001100110101000100010000001010100
101010100000011010000100001001110010100011001010101101000111
110011100010110011110011001011111101011011101101001111101011
000101101111010011101100000010010011001100110110110010011110
100011001100000010111011100111001011001101001101111001101010
111111101111011111011100000100010010011111001111000011110100
110101110110010110000010001001010001010100001011100110100100
011100110000100011011000101001100010001001110101000110000010
011000000100010110100000000100000101000100001000100101001010

>AT-OOE_Donau_SteinbruchPloecking_26-04
100101000101011101010101111010110010011110111100101010001101
010011100111110111101111000110100111011011010010011101111100
010011110101111110001011011111010100001000010001000011011011
010001101010011000100010001010000101010000111101010001100011
011001110000100001100101110001111001001001101010011100110001
011110011011000010101110111001010011100101010100000100000000
000000101000100011010111010000101011001011001000000000100000
101110101010110101001001010101111101011110111011010110111001
110001111101111011110111011111000101001011011010010101010101
101010110101101000110111011001010110000101101100110110010101
011001010100110000100111011110000011000001001101110010101001
010001100100100000110011111110111001000000111010111001100000
100011100111110110110100000101101001000101011100100001111010
100010001100000100110100111001100110101000100010000001010100
101010100000011010000100001001110010100011001010101101000111
110011100010110011110011001011111101011011101101001111101011
000101101111010011101100000010010011001100110110110010011110
100011001100000010111011100111001011001101001101111001101010
111110101111011111011100000100010010011111001111000011110100
110101110110010110000010001001010001010100001011100110100100
011100110000100011011000101001100010001001110101000110000010
011000000100010110100000000100000101000100001000100101001010

>AT-OOE_Donau_SteinbruchPloecking_26-05
100101000101011101010101111010110010011110111100101010001101
010011100111110111101111000110100111011011010010011101111100
010001110101111110001011011111010100001000010000000011011011
010001101010011000100010001010000101010000111101010001100011
011001110000100001100101110001111001001001101010011100110001
011110011011000010101110111001010011100101010100000100000000
000000101000100011010111010000101011001011001000000000100000
101110101010110101001001010101111101011110111011010110111001
110001111101111011110111011111000101001011011010010101010101
101010110101101000110111011001010110000101101100110110010101
011001010100110000100111011110000011000001001101110010101001
010001100100100000110011111110111001000000111010111001100000
100011100111110110110100000101101001000101011100100001111010
100010001100000100110100111001100110101000100010000001010100
101010100000011010000100001001110010100011001010101101000111
110011100010110011110011001011111101011011101101001111101011
000101101111010011101100000010010011001100110110110010011110
100011001100000010111011100111001011001101001101111001101010
111110101111011111011100000100010010011111001111000011110100
110101110110010110000010001001010001010100001011100110100100
011100110000100011011000101001100010001001110101000110000010
011000000100010110100000000100000101000100001000100101001010

>AT-OOE_Donau_Traun-Donau-Auen_24-01
010101000101011100010101101000110010011110111100101010001101
010011100111110111101111000110100111011011011010011101111100
010000111101111110001011011111010100111000010000100001001011
010101100010011000100010000010000101010000111100101001100011
010111100000100001101101110001110100101001101010010100010001
011110011101100010101110111001010011100101110100000100000000
100000101000011011010111010000101011001010001000000000100100
101110101010110101001010010101111101011110111011010100111001
110011111101111011110111011111001100001101011010010101010101
101001110100101000110111111001010110011101101100100110010101
011101010100110000100110101110000010100011001101110010110101
010001101100110010110111111111111101010000111010111001010000
100011100110110110110100000110101100000101010101000011111010
100010001100000110110100101001010100101000001010000000000100
101010100000011010000100001000110010100011001010101101001011
110011100010111011110011001011011101011011101101000011101001
000101011111011111111100000001010110001100110111110010100110
100011001110100110111011100111001011001101001000100101101010
101011001111011111011100100100000010111111101111000010110101
010110110100101110001111001001110101110100101011100110011100
101010110010100010011000101000001100011001010101000000000010
010000000101010110100000000100000100100000001000100101001010

>AT-OOE_Donau_Traun-Donau-Auen_24-02
010101000101011100010101101000110010011110111100101010001101
010011100111110111101111000110100111011011011010011101111100
010000111101111110001011011111010100111000010000100001001011
010101100010011000100010000010000101010000111100101001100011
010111100000100001101101110001110100101001101110010100010001
011110011101100010101110111001010011100101110110000100000000
100000101000011011010111010000101011001010001000000000100100
101110101010110101001010010101111101011110111011010100111001
110011111101111011110111011111001100001101011010010101010101
101001110100101000110111111001010110011101101100100110010101
011101010100110000100110101110000100100011001101110010110101
010001101100110010110111111111111101010000111010111001010000
100011100110110110110100000110101100000101010101000011111010
100010001100000110110100101001010100101000001010000000000100
101010100000011010000100001000110010100011001010101101001011
110011100010111011110011001011011101011011101101000010101001
000101011111011111111100000001010110011100110111110010100110
100011001110100110111011100111001011001101001000100101101010
101011001111011101011100100110000010111111101111000010110101
010110110110101110001111001001110101010110101011100010011100
101010110010100010011000101000001100001001010101000000000010
010000000101010110100000000100000100100000001000100101001010

>AT-OOE_Donau_Traun-Donau-Auen_24-03
010101000101011100010101101000110010011110111100101010001101
010011100111110111101111000110100111011011011010011101111100
010000111101111110001011011111010100111000010000100001001011
010101100010011000100010000010000101010000111100101001100011
010111100000100001101101110001110100101001101010010100010001
011110011101100010101110111001010011100101110100000100000000
100000101000011011010111010000101011001010001000000000100100
101110101010110101001010010101111101011110111011010100111001
110011111101111011110111011111001100001101011010010101010101
101001110100101000110111111001010110011101101100100110010101
011101010100110000100110101110000010100011001101110010110101
010001101100110010110111111111111101010000111010111001010000
100011100110110110110100000110101100000101010101000011111010
100010001100000110110100101001010100101000001010000000000100
101010100000011010000100001000110010100011001010101101001011
110011100010111011110011001011011101011011101101000011101001
000101011111011111111100000001010110001100110111110010100110
100011001110100110111011100111001011001101001001100101101010
101011001111011111011100100100000010111111101111000010110101
010110110110101110001111001001110101010110101011100110011100
101010110010100010011000101000001100011001010101000000000010
010000100101010110100000000100000100100000001000100101001010

>AT-OOE_Donau_Traun-Donau-Auen_24-04
010101000101011100010101101000110010011110111100101010001101
010011100111110111101111000110100111011011011010011101111100
010000111101111110001011011111010100111000010000100001001011
010101100010011000100010000010000101010000111100101001100011
010111100000100001101101110001110100101001101010010100010001
011110011101100010101110111001010011100101110100000100000000
100000101000011011010111010000101011001010001000000000100100
101110101010110101001010010101111101011110111011010100111001
110011111101111011110111011111001100001101011010010101010101
101001110100101000110111111001010110011101101100100110010101
011101010100110000100110101110000010100011001101110010110101
010001101100110010110111111111111101010000111010111001010000
100011100110110110110100000110101100000101010101000011111010
100010001100000110110100101001010100101000001010000000000100
101010100000011010000100001000110010100011001010101101001011
110011100010111011110011001011011101011011101101000011101001
000101011111011111111100000001010110001100110111110010100110
100011001110100110111011100111001011001101001000100101101010
101011001111011111011100100100000010111111101111000010110101
010110110100101110001111001001110101010100101011100110011100
101010110010100010011000101000001100011001010101000000000010
010000000101010110100000000100000100100000001000100101001010

>AT-OOE_Donau_Traun-Donau-Auen_24-05
010101000101011100010101101000110010011110111100101010001101
010011100111110111101111000110100111001011011010011101111100
010000111101111111011011011111010100111000010000100001001011
010101100010011010100010000010000101010000111100101001100011
010111101000100001101101110001110100101001101010010100010001
011110011101100010101110111001010011100101110100000100000000
100000101000011011010111010000101011001010001000000000100100
101110101010110101001010010101111101011110111011010100111001
110011111101111011110111011111001100001101011010010101010101
101001110100101000110111111001010110011101101100100110010101
011101010100110000100110101110000100100011001101110010110101
010001101100110010110111111111111101010000111010111001010000
100011100110110110110100000110101100000101010101000011111010
100010001100000110110100101001010100101000001010000000000100
101010100000011010000100001000110010100011001010101101001011
110011100010111011110011001011011101011011101101000010101001
000101011111011111111100000001010110011110110111110010100110
100011001110100110111011100111001011001101001011100101101010
101011001111011101011100100100000010111111101111000010110101
010110110110101110001111001001110101010110101011100110011100
101010110010100010011000101000001100001001010101000010000010
010000000101010110100001000100010100100000001000100101001010

>AT-OOE_Donau_Traun-Donau-Auen_24-06
010101000101011100010101101000110010011110111100101010001101
010011100111110111101111000110100111001011011010011101111100
010000111101111110001011011111010100111000010000100001001011
010101100010011010100010000010000101010000111100101001100011
010111100000100001101101110001110100101001101010010100010001
011110011101100010101110111001010011100101110100000100000000
100000101000011011010111010000101011001010001000000000100100
101110101010110101001010010101111101011110111011010100111001
110011111101111011110111011111001100001101011010010101010101
101001110100101000110111111001010110011101101100100110010101
011101010100110000100110101110000010100011001101110010110101
010001101100110010110111111111111101010000111010111001010000
100011100110110110110100000110101100000101010101000011111010
100010001100000110110100101001010100101000001010000000000100
101010100000011010000100001000110010100011001010101101001011
110011100010111011110011001011011101011011101101000010101001
000101011111011111111100000001010110001100110111110010100110
100011001110100110111011100111001011001101001001100101101010
101011001111011101011100100110000010111111101111000010110101
010110110110101110001111001001110101010110101011100110011100
101010110010100010011000101000001100001001010101000000000010
010000000101010110100000000100000100100000001000100101001010

>AT-OOE_Donau_Traun-Donau-Auen_24-07
010101000101011100010101101000110010011110111100101010001101
010011100111110111101111000110100111001011011010011101111100
010000111101111111001011011111010100111000010000100001001011
010101100010011010100010000010000101010000111100101001100011
010111100000100001101101110001110100101001101010010100010001
011110011101100010101110111001010011100101110100000100000000
100000101000011011010111010000101011001010001000000000100100
101110101010110101001010010101111101011110111011010100111001
110011111101111011110111011111001100001101011010010101010101
101001110100101000110111111001010110011101101100100110010101
011101010100110000100110101110000100100011001101110010110101
010001101100110010110111111111111101010000111010111001010000
100011100110110110110100000110101100000101010101000011111010
100010001100000110110100101001010100101000001010000000000100
101010100000011010000100001000110010100011001010101101001011
110011100010111011110011001011011101011011101101000010101001
000101011111011111111100000001010110011100110111110010101110
100011001110100110111011100111001011001101001011100101101010
101011001111011101011100100110000010111111101111000010110101
010110110110101110001111001001110101010110101011100110011100
101010110010100010011000101000001100001001010101000010000010
010000000101010110100000000100010100100000001000100101001010

>AT-OOE_Donau_Traun-Donau-Auen_24-08
010101000101011100010101101000110010011110111100101010001101
010011100111110111101111000110100111001011011010011101111100
010000111101111111001011011111010100111000010000100001001011
010101100010011010100010000010000101010000111100101001100011
010111100000100001101101110001110100101001101110010100010001
011110011101100010101110111001010011100101110100000100000000
100000101000011011010111010000101011001010001000000000100100
101110101010110101001010010101111101011110111011010100111001
110011111101111011110111011111001100001101011010010101010101
101001110100101000110111111001010110011101101100100110010101
011101010100110000100110101110000100100011001101110010110101
010001101100110010110111111111111101010000111010111001010000
100011100110110110110100000110101100000101010101000011111010
100010001100000110110100101001010100101000001010000000000100
101010100000011010000100001000110010100011001010101101001011
110011100010111011110011001011011101011011101101000010101001
000101011111011111111100000001010110011100110111110010100110
100011001110100110111011100111001011001101001010100101101010
101011001111011101011100100110000010111111101111000010110101
010110110110101110001111001001110101010110101011100110011100
101010110010100010011000101000001100001001010101000010000010
010000000101010110100000000100010100100000001000100101001010

>AT-VIE_Donau_OellagerLobau_07-02
100101000101110100100101101000110010110110111101001010001101
010111000010100111110011000111001110011011010001101101110100
010001110101111100001000000111010100101000010000000001000011
000101000100011000100010000010010101000000101101000000100001
011010100000100001100011100001111001001001101000010100010001
011110011001000010101110001000010010000101010100000100000000
000000000000000011010111010000101011001010001000000000100000
101111101010010111011010101101110101011111111111010101011001
110010111010101011111111011110000111001011111111010101010101
101010010111101000110111011000110110000101101000100110010000
011000010100110001100111011010000011000001001101110110101111
010001000101100000110011111110111001000000100011011001100000
100010010111010101010100001101101001000101011100000001111010
100010000100000100111000111001010100101000000100000001001010
001010000000011000001000001000010010100010101010100101000111
110011100111010011110011001011011101111011101001000011101111
000101011111010011111110000010010011001100110101111010010110
010011001100000011011011100111001010101101011001111001101011
010110100110011111010100000100010010111111101111000010110110
010101111100010110000010100000010000110000000011100110010101
101100110010100110001000100000000100001001010101000000000010
010000100000000110100000000100000100100000001000001100000010

>AT-VIE_Donau_OellagerLobau_07-03
100101000101110100100101101000110010110110111101001010001101
010111000010100111110011000111001110011011010001101101110100
010001110101111100001000000111010100101000010000000001000011
000101000100011000100010000010010101000000101101000000100001
011010100000100001100011100001111001001001101000010100010001
011110011001000010101110001000010010000101010100000100000000
000000000000000011010111010000101011001010001000000000100000
101111101010010111011010101101110101011111111111010101011001
110010111010101011111111011110000111001011111111010101010101
101010010111101000110111011000110110000101101000100110010000
011000010100110001100111011010000011000001001101110110101111
010001000101100000110011111110111001000000100011011001100000
100010010111010101010100001101101001000101011100000001111010
100010000100000100111000111001010100101000000100000001001010
001010000000011000001000001000010010100010101010100101000111
110011100111010011110011001011011101111011101001000011101111
000101011111010011111110000010010011001100110101111010010110
010011001100000011011011100111001010101101011001111001101011
010110100110011111010100000100010010111111101111000010110110
010101111100010110000010100000010000110000000011100110010101
101100110010100110001000100000000100001001010101000000000010
010000100000000110100000000100000100100000001000001100000010

>AT-VIE_Donau_OellagerLobau_07-04
100101000101110100100101101000110010110110111101001010001101
010111000010100111110011000111001110011011010001101101110100
010001110101111100001000000111010100101000010000000001000011
000101000100011000100010000010010101000000101101000000100001
011010100000100001100011100001111001001001101000010100010001
011110011001000010101110001000010010000101010100000100000000
000000000000000011010111010000101011001010001000000000100000
101111101010010111011010101101110101011111111111010101011001
110010111010101011111111011110000111001011111111010101010101
101010010111101000110111111000110110000101101100100110010001
011001010100110001100111011010001011000001001101110110101111
010001000101100000110011111110111001000000111111011001100000
100010010111010101010100001101101101000101011100000001111010
100010000100000100111000111001010100101000000110000001001010
001010100000011000001000001000010010100010101010100101000111
110011100110110011110011001011011101111011101001000011101111
000101011111010011111110000010010011001100110101111010010110
010011001100000011011011100111001010101101011101111001101011
010110100110011111011100000100010010111111101111000010110110
010101111100010110011010100000010000110100000011100110010101
101100110010100110011000100000000100001001010101000000000010
010000100100010110100000000100000100100000001000001100001010

>AT-VIE_Donau_OellagerLobau_07-05
100101000101110100100101101000110010110110111101001010001101
010111000010100111110011000111001110011011010001101101110100
010001110101111100001000000111010100101000010000000001000011
000101000100011000100010000010010101000000101101000000100001
011010100000100001100011100001111001001001101000010100010001
011110011001000010101110001000010010000101010100000100000000
000000000000000011010111010000101011001010001000000000100000
101111101010010111011010101101110101011111111111010101011001
110010111010101011111111011110000111001011111111010101010101
101010010111101000110111011000110110000101101000100110010000
011000010100110001100111011010000011000001001101110110101111
010001000101100000110011111110111001000000100011011001100000
100010010111010101010100001101101001000101011100000001111010
100010000100000100111000111001010100101000000100000001001010
001010000000011000001000001000010010100010101010100101000111
110011100111010011110011001011011101111011101001000011101111
000101011111010011111110000010010011001100110101111010010110
010011001100000011011011100111001010101101011001111001101011
010110100110011111010100000100010010111111101111000010110110
010101111100010110000010100000010000110000000011100110010101
101100110010100110001000100000000100001001010101000000000010
010000100000000110100000000100000100100000001000001100000010

>AT-VIE_Donau_OellagerLobau_07-07
100101000101110100100101101000110010110110111101001010001101
010111000010100111110011000111001110011011010001101101110100
010001110101111100001000000111010100101000010000000001000011
000101000100011000100010000010010101000000101101000000100001
011010100000100001100011100001111001001001101000010100010001
011110011001000010101110001000010010000101010100000100000000
000000000000000011010111010000101011001010001000000000100000
101111101010010111011010101101110101011111111111010101011001
110010111010101011111111011110000111001011111111010101010101
101010010111101000110111111000110110000101101100100110010001
011001010100110001100111011010001011000001001101110110101111
010001000101100000110011111110111001000000111111011101100000
100010010111010101010100001101101101000101011100000001111010
100010000100000100111000111001010100101000000110000001001010
001010000000011000001000001000010010101010101010100101000111
110011100110110011110011001011011101111011101001000011101111
000101011111010011111110000010010011001100110101111010010110
010011001100000011011011100111001010101101011101111001101011
010110100110011111011100000100010010111111101111000010110110
010101111100010110011010100000010000110100000011100110010101
111100110010100110011000100000000100001001010101000000000010
010000100100010110100000000100000100100000001010001100000010

>AT-VIE_Donau_OellagerLobau_07-08
100101000101110100100101101000110010110110111101001010001101
010111000010100111110011000111001110011011010001101101110100
010001110101111100001000000111010100101000010000000001000011
000101000100011000100010000010010101000000101101000000100001
011010100000100001100011100001111001001001101000010100010001
011110011001000010101110001000010010000101010100000100000000
000000000000000011010111010000101011001010001000000000100000
101111101010010111011010101101110101011111111111010101011001
110010111010101011111111011110000111001011111111010101010101
101010010111101000110111011000110110000101101000100110010000
011000010100110001100111011010000011000001001101110110101111
010001000101100000110011111110111001000000100011011001100000
100010010111010101010100001101101001000101011100000001111010
100010000100000100111000111001010100101000000110000001001010
001010000000011000001000001000010010100010101010100101000111
110011100111010011110011001011011101111011101001000011101111
000101011111010011111110000010010011001100110101111010010110
010011001100000011011011100111001010101101011001111001101011
010110100110011111010100000100010010111111101111000010110110
010101111100010110010010100000010000110000000011100110010101
101100110010100110011000100000000100001001010101000000000010
010000100100010110100000000100000100100000001000001100001010

>AT-VIE_Donau_OellagerLobau_07-09
100101000101110100100101101000110010110110111101001010001101
010111000010100111110011000111001110011011010001101101110100
010001110101111100001000000111010100101000010000000001000011
000101000100011000100010000010010101000000101101000000100001
011010100000100001100011100001111001001001101000010100010001
011110011001000010101110001000010010000101010100000100000000
000000000000000011010111010000101011001010001000000000100000
101111101010010111011010101101110101011111111111010101011001
110010111010101011111111011110000111001011111111010101010101
101010010111101000110111011000110110000101101000100110010000
011000010100110001100111011010000011000001001101110110101111
010001000101100000110011111110111001000000100011011001100000
100010010111010101010100001101101001000101011100000001111010
100010000100000100111000111001010100101000000100000001001010
001010000000011000001000001000010010100010101010100101000111
110011100111010011110011001011011101111011101001000011101111
000101011111010011111110000010010011001100110101111010010110
010011001100000011011011100111001010101101011001111001101011
010110100110011111010100000100010010111111101111000010110110
010101111100010110000010100000010000110000000011100110010101
101100110010100110001000100000000100001001010101000000000010
010000100000000110100000000100000100100000001000001100000010

>AT-VIE_Donau_OellagerLobau_07-11T
100101000101110100100101101000110010110110111101001010001101
010111000010100111110011000111001110011011010001101101110100
010001110101111100001000000111010100101000010000000001000011
000101000100011000100010000010010101000000101101000000100001
011010100000100001100011100001111001001001101000010100010001
011110011001000010101110001000010010000101010100000100000000
000000000000000011010111010000101011001010001000000000100000
101111101010010111011010101101110101011111111111010101011001
110010111010101011111111011110000111001011111111010101010101
101010010111101000110111011000110110000101101000100110010000
011000010100110001100111011010000011000001001101110110101111
010001000101100000110011111110111001000000100011011001100000
100010010111010101010100001101101001000101011100000001111010
100010000100000100111000111001010100101000000100000001001010
001010000000011000001000001000010010100010101010100101000111
110011100111010011110011001011011101111011101001000011101111
000101011111010011111110000010010011001100110101111010010110
010011001100000011011011100111001010101101011001111001101011
010110100110011111010100000100010010111111101111000010110110
010101111100010110000010100000010000110000000011100110010101
101100110010100110001000100000000100001001010101000000000010
010000100000000110100000000100000100100000001000001100000010

>AT-WIE_Donau_Tischwasser_06-01
101001000101110100100101111001100010110110101101001110001101
010111000010100111110111000110101110011011010111011101111100
010101110101111110001001011111010100111000010000000011011011
010111001100011000100010000010000101010000101101000001100011
011011110000100001100011110001111001001001101000010100110001
011110011001000010101110110000010010110101010100000100000000
000000000000100011010111010000101011001010001000000001000000
101110101010110101101011101000110101011110111011100101011001
110010111100101011100011011111000100001011111011010101010101
101010010000101001110111011000100110000110101100100110010000
011001010100110000100111011110000011000011001101110010110010
010001100100100000110011111110111001000000100010111001100000
100101100111110101011100000001101001000101011100100001111010
100010000100000100110000111001010100101000000010000000000100
001010000000011000001000101000010010110011001010100101001011
110011000011110101010011001011011101011000101101000010101011
000101011111010111111100000010010011001100110111011010011110
100010001100000011011001000111001010101101001000101001001011
001010100111011111010100000100010100001111110101000010110110
110101100100010110001010001000010001010100001011100110010100
101010110000100110011000100000000100001001010101000000001000
010000001100010101100000000100000100100000001000100100001010

>AT-WIE_Donau_Tischwasser_06-03
101001000101110100100101111001100010110110101101001110001101
010111000010100111110111000110101110011011010111011101111100
010101110101111110001001011111010100111000010000000011011011
010111001100011000100010000010000101010000101101000001100011
011011110000100001100011110001111001001001101000010100110001
011110011001000010101110110000010010110101010100000100000000
000000000000100011010111010000101011001010001000000001000000
101110101010110101101011101000110101011110111011100101011001
110010111100101011100011011111000100001011111011010101010101
101010010000101001110111011000100110000110101100100110010000
011001010100110000100111011110000011000011001101110010110010
010001100100100000110011111110111001000000100010111001100000
100101100111110101011100000001101001000101011100100001111010
100010000100000100110000111001010100101000000010000000000100
001010000000011000001000101000010010110011001010100101001011
110011000011110101010011001011011101011000101101000010101011
000101011111010111111100000010010011001100110111011010011110
100010001100000011011001000111001010101101001000101001101011
001010100111011111010100000100010100001111110101000010110110
110101100100010110001010001000010001010100001011100110010100
101010110000100110011000100000000100001001010101000000001000
010000001100010101100000000100000100100000001000100100001010

>AT-WIE_Donau_Tischwasser_06-04
101001000101110100100101111001100010110110101101001110001101
010111000010100111110111000110111110011011010111011101111100
010101110101111110001001011111010100111000010000000011011011
010111001100011000100010000010000101010000101101000001100011
011011110000100001100011110001111001001001101000010100110001
011110011001000010101110110000010010110101010100000100000000
000000000000100011010111010000101011001010001000000001000000
101110101010110101101011101000110101011110111011100101011001
110010111100101011100011011111000100001011111011010101010101
101010010000101001110111011000100110000110101100100110010000
011001010100110000100111011110000011000011001101110010110010
010001100100100000110011111110111001000000100010111001100000
100101100111110101011100000001101001000101011100100001111010
100010000100000100110000111001010100101000000010000000000100
001010000000011000001000101000010010110011001010100101001011
110011000011110101010011001011011101011000101101000010101011
000101011111010111111100000010010011001100110111011010011110
100010001100000011011001000111001010101101001000101001001011
001010100111011111010100000100010100001111110101000010110110
110101100100010110001010001000010001010100001011100110010100
101010110000100110011000100000000100001001010101000000001000
010000001100010101100000000100000100100000001000100100001010

>AT-WIE_Donau_Tischwasser_06-05
101001000101110100100101111001100010110110101101001110001101
010111000010100111110111000110101110011011010111011101111100
010101110101111110001001011111010100111000010000000011011011
010111001100011000100010000010000101010000101101000001100011
011011110000100001100011110001111001001001101000010100110001
011110011001000010101110110000010010110101010100000100000000
000000000000100011010111010000101011001010001000000001000000
101110101010110101101011101000110101011110111011100101011001
110010111100101011100011011111000100001011111011010101010101
101010010000101001110111011000100110000110101100100110010000
011001010100110000100111011110000011000011001101110010110010
010001100100100000110011111110111001000000100010111001100000
100101100111110101011100000001101001000101011100100001111010
100010000100000100110000111001010100101000000010000000000100
001010000000011000001000101000010010110011001010100101001011
110011000011110101010011001011011101011000101101000010101011
000101011111010111111100000010010011001100110111011010011110
100011001100000011011001000111001010101101001000101001101011
001010100111011111010100000100010100001111110101000010110110
110101100100010110001010001000010001010100001011100110010100
101010110000100110011000100000000100001001010101000000001000
010000001100010101100000000100000100100000001000100100001010

>AT-WIE_Donau_Tischwasser_06-06
101001000101110100100101111001100010110110101101001110001101
010111000010100111110111000110101110011011010111011101111100
010101110101111110001001011111010100111000010000000011011011
010111001100011000100010000010000101010000101101000001100011
011011110000100001100011110001111001001001101000010100110001
011110011001000010101110110000010010110101010100000100000000
000000000000100011010111010000101011001010001000000001000000
101110101010110101101011101000110101011110111011100101011001
110010111100101011100011011111000100001011111011010101010101
101010010000101001110111011000100110000110101100100110010000
011001010100110000100111011110000011000011001101110010110010
010001100100100000110011111110111001000000100010111001100000
100101100111110101011100000001101001000101011100100001111010
100010000100000100110000111001010100101000000010000000000100
001010000000011000001000101000010010110011001010100101001011
110011000011110101010011001011011101011000101101000010101011
000101011111010111111100000010010011001100110111011010011110
100011001100000011011001000111001010101101001000101000101011
001010100111011111010100000100010100001111110101000010110110
110101100100010110001010001000010001010100001011100110010100
101010110000100110011000100000000100001001010101000000001000
010000001100010101100000000100000100100000001000100100001010

>AT-WIE_Donau_Tischwasser_06-07
101001000101110100100101111001100010110110101101001110001101
010111000010100111110111000110101110011011010111011101111100
010111110101111110001011011111010100111000010000000011011011
010111001100011000100010000010000101010000101101000001100011
011011110000100001100011110001111001001001101000010100110001
011110011001000010101110110000010010110101010100000100000000
000000000000100011010111010000101011001010001000000001000000
101110101010110101101011101000110101011110111011100101011001
110010111100101011100011011111000100001011111011010101010101
101010010000101001110111011000100110000110101100100110010000
011001010100110000100111011110000011000011001101110010110010
010001100100100000110011111110111001000000100010111001100000
100101100111110101011100000001101001000101011100100001111010
100010000100000100110000111001010100101000000010000000000100
001010000000011000001000101000010010110011001010100101001011
110011000011110101010011001011011101011000101101000010101011
000101011111010111111100000010010011001100110111011010011110
100011001100000011011001000111001010101101001000101001101011
001010100111011111010100000100010100001111110101000010110110
110101100100010110001010001000010001010100001011100110010100
101010110000100110011000100000000100001001010101000000001000
010000001100010101100000000100000100100000001000100100001010

>AT-WIE_Donau_Tischwasser_06-08
101001000101110100100101111001100010110110101101001110001101
010111000010100111110111000110101110011011010111011101111100
010101110101111110001001011111010100111000010000000011011011
010111001100011000100010000010000101010000101101000001100011
011011110000100001100011110001111001001001101000010100110001
011110011001000010101110110000010010110101010100000100000000
000000000000100011010111010000101011001010001000000001000000
101110101010110101101011101000110101011110111011100101011001
110010111100101011100011011111000100001011111011010101010101
101010010000101001110111011000100110000110101100100110010000
011001010100110000100111011110000011000011001101110010110010
010001100100100000110011111110111001000000100010111001100000
100101100111110101011100000001101001000101011100100001111010
100010000100000100110000111001010100101000000010000000000100
001010000000011000001000101000010010110011001010100101001011
110011000011110101010011001011011101011000101101000010101011
000101011111010111111100000010010011001100110111011010011110
100010001100000011011001000111001010101101001000101001001011
001010100111011111010100000100010100001111110101000010110110
110101100100010110001010001000010001010100001011100110010100
101010110000100110011000100000000100001001010101000000001000
010000001100010101100000000100000100100000001000100100001010

>AT-WIE_Donau_Tischwasser_06-10
101001000101110100100101111001100010110110101101001110001101
010111000010100111110111000110111110011011010111011101111100
010101110101111110001001011111010100111000010000000011011011
010111001100011000100010000010000101010000101101000001100011
011011110000100001100011110001111001001001101000010100110001
011110011001000010101110110000010010110101010100000100000000
000000000000100011010111010000101011001010001000000001000000
101110101010110101101011101000110101011110111011100101011001
110010111100101011100011011111000100001011111011010101010101
101010010000101001110111011000100110000110101100100110010000
011001010100110000100111011110000011000011001101110010110010
010001100100100000110011111110111001000000100010111001100000
100101100111110101011100000001101001000101011100100001111010
100010000100000100110000111001010100101000000010000000000100
001010000000011000001000101000010010110011001010100101001011
110011000011110101010011001011011101011000101101000010101011
000101011111010111111100000010010011001100110111011010011110
100010001100000011011001000111001010101101001000101001001011
001010100111011111010100000100010100001111110101000010110110
110101100100010110001010001000010001010100001011100110010100
101010110000100110011000100000000100001001010101000000001000
010000001100010101100000000100000100100000001000100100001010

>AT_Handel_GreenRabbit_08-01
100101000101110100100101101000110011111110111101001010001101
010111000110110111101111000111011101011011011010001101110100
100011110100111100001001010111010111101100100000110011001011
000001000100111000100010000110000101000000101101000100110001
010110100001100001101001100001101000100001100000001100010000
001110011001000010001100000000010000000001010100010100100000
000000001000100011010011010000101011011100001000100000110001
101111010110110101001011101001111111011111111111000101011000
111001110010101111000011001110000100000101011001010101010011
101010010100101000110111101000100111110101101000101000010000
011011010100110010100110111010000010100000001001110010000000
010001000110100000110011111110101001010000100010011001000000
100100100110010101000000000001101100000101011100101000010010
100010000010000100111000101010000100101000000010000000000100
001010000000011000000100001000010010100010101101100101000111
110011100011010011010011001011011101011000101001011010100001
000110101101010011011100000010010011001100110010010010100110
100011001110001011010101000111000011111100001001101001011010
101000000110000111010101001000010101001100100101100010110100
010101100100010010000010000000010000010010001000100110100100
101000000010100001011000100000000000001001000101000000000110
010000000100000110100000010100000101000000000000000100001010

>AT_Handel_GreenRabbit_08-03
100101000101110100100101101000110011111110111101001010001101
010111000010110111101111000111001101001011011010001101110100
100011110100111100001001010111010111101100100000000011001011
000001000100011000100010000110000101000000101101000000100001
010110100000100001101001100001101000101001100000001100010001
001110011001000010001100000000010000000001010100000100000000
000000001000100011010011110000101011001010001000000000110001
101111010110110101001011101001111111011111111111000101011000
110000110010100111000011001110000100000101011001010101010011
101010010100101000110111101000100111100101101000101000010000
011000010100110010100110111000000010100100001001110010000000
010001000110100000110011111110101001010000100010011001000000
100100100110010101000000000001101100000101011100101000010010
100010000100000100111000101000000100101000000010000000000100
001010000000011000000100101100010010100010101101100001000111
110011100010010011010011001011011101011000101001011010100001
000110101001010011011100000010010011001100110010010010101110
100011001100000011010101000111000011101100001001101001001010
101000000110000111010101001000010101001100100101100010110100
010101100100010010000010001000010000010010001010100110100100
101000000010100001011000100000000100001001000101000000000110
010000000100000110100000000100100101000000100000000100001010

>AT_Handel_GreenRabbit_08-05
100101000101110100100101101000110011111110111111001010001101
010111000110110111101111000111011101111011011010001101110100
100011110100111100001001110111010111101100100010010011001011
000001010100111100100010000110010101000010101111000100110001
010110100001100001101001100001101000101001100000001100010101
001110011001000010001100000000011000001001110110000100000000
100100011000100011010011110000101011001010001100100100110001
101111010110110101011011101001111111011111111111000101011000
111001110010101111000011001110000101000101011001010101010011
101010010100101000110111101000100111110101101010101000010000
011000010100110010100110111010100010100000001001110010100000
010001000110100100110011111110101001010000100010011001000000
100100100110010101000000000001101100010101011100101000010011
100010000010100100110000101010000100101000000010000000000100
001010000000011000010100101100010010100010101101101010000111
110011100011010011010011011011011101011000101001011010100001
000110100101010011011100000010010011001100110010011010010110
101011001110000111010101000111100011101100001001101001011010
101000000110000111010101001000010101001100100101100010110100
010101100100010010000010001000010001010010001010110110100100
101000000110100001011000100000000100011001000101000000101110
010000000100000110100000000100100101000000100000000110001010

>DE-BB_Kanal_Polzow_38-07
010101011100111100010101101000110110011011111100101010011101
001011100011111111101011100110101100001111011011101101110100
110101110101111110011011011111011111101100011000111010101011
011100111011011000100010001011000100100000111011100000010001
110110110000100001010111011101101101100100111010101010010000
111110011001000010011101000001010101110011001100000100000000
010000101000100111011111010010101110001001001000000000100000
101110110010001110111010011001111001010111111011100111011001
110001111111101110111101111110000100011011011010001101011011
101001110011101011110111000100110110000111101101100110111100
011001111010110000100110101110000010110000101001010010010101
011001101110100000110011111110010001001000100010111001010000
100010100110110101110100000101101010101101001110111001111010
100010001110000101110100011001010100100000010001000001000100
001010000000011000001010101001110010100010101011101100100111
110111000010110101111010101011110111111111101011000101111001
110111101111001011111111100001010111011100110111111110011111
000001111010000011110111100011111111110101001101111000101011
111111000110010111011010010100010010011111101111010111101100
110101111110011011001110001011110100010101101000000110011100
101010101010101110000010100100010100001111010101000011000010
010100001100100011010010000100000101010010001000011101001010

>DE-BB_Kanal_Polzow_38-08
010101000100111100010101101000110110011011111100101010011101
001011100011111111101011100110101100001111011011101101110100
110101110101111110011011011111011111101100011000111010101011
011100111011011000100010001011000100100000111011100000010001
110110110000100001010111011101101101100100111010101010010000
111110011001000010011101000001010101110011001100000100000000
010000101000100111011111010010101110001001001000000000100000
101110110010001110111010011001111001010110111011100111011001
110001111111101110111101111110000100011011011010001101011011
101001110011101011110111100100110110000111101101100110111100
011001111010110000100110101110000010100000101001010010010101
010001101110100000110011111110010001001000100010111001010000
100010100110110101010101000101101010101101001110111001111010
100010001110000100110100011001010100100000010001000001000100
001010000000011000001010001001110010100010101011101100100111
110111000010110101111010101011110111111111101011000101111001
110111101111001011111111100001010111011100110111111110011111
000001111010000011110111100011111111110101001101111000101011
111111000110010111011010010100010010011111101111010111101100
110101111110011011001110001011110100010101101000000110011100
101010101010101110000010100100010100001111010101000011000010
010100001100100011010010000100000101010010001000011101001010

>DE-BB_Kanal_Polzow_38-09
010101011100111100010101101000110110011011111100101010011101
001011100011111111101011100110101100001111011011101101110100
110101110101111110011011011111011111101100011000111010101011
011100111011011000100010001011000100100000111011100000010001
110110110000100001010111011101101101100100111010101010010000
111110011001000010011101000001010101110011001100000100000000
010000101000100111011111010010101110001001001000000000100000
101110110010001110111010011001111001010110111011100111011001
110001111111101110111101111110000100011011011010001101011011
101001110011101011110111000100110110000111101101100110111100
011001111010110000100110101110000010100000101001010010010101
010001101110100000110011111110010001001000100010111001010000
100010100110110101010100000100101010101101001110111001111010
100010001110000100110100011001010100100000010001000001000100
001010000000011000001010001001110010100010101011101100100111
110111000010110101111010101011110111111111101011000101111001
110111101111001011111111100001010111011100110111111110011111
000001111010000011110111100011111111110101001101111000101011
111111000110010111011010010100010010011111101111010111101100
110101111110011011001110001011110100010101101000000110011100
101010101010101110000010100100010100001111010101000011000010
010100001100100011010010000100000101010010001000011101001010

>DE-BB_Kanal_Polzow_38-10
010101000100111100010101101000110110011011111100101010011101
001011100011111111101011100110101100001111011011101101110100
110101110101111110011011011111011111101100011000111010101011
011100111011011000100010001011000100100000111011100000010001
110110110000100001010111011101101101100100111010101010010000
111110011001000010011101000001010101110011001100000100000000
010000101000100111011111010010101110001001001000000000100000
101110110010001110111010011001111001010111111011100111011001
110001111111101110111101111110000100011011011010001101011011
101011110011101011110111000100110110000111101101100110111100
011001111010110000100110101110000010100000101001010010010101
010001101110100000110011111110010001001000100010111001010000
100010100110110101010100000100101010101101001110111001111010
100010001110000100110100011001010100100000010001000001000100
001010000000111000001010001001110010100010101011101100100111
110111000010110101111010101011110111111111101011000101111001
110111101111001011111111100001010111011100110111111110011111
000001111010000011110111100011111111110101001101111000101011
111111000110010111011010010100010010011111101111010111101100
110101111110011011001110001011110100010101101000000110011100
101010101010101110001010100100010100001111010101000011000010
010100001100100011010010000100000101010010001000011101001010

>DE-BB_Kanal_Polzow_38-11
010101000100111100010101101000110110011011111100101010011101
001011100011111111101011100110101100001111011011101101110100
110101110101111110011011011111011111101100011000111010101011
011100111011011000100010001011000100100000111011100000010001
110110110001100001010111011101101101100100111010101010010000
111110011001000010011101000001010101110011001100000100000000
010000101000100111011111010010101110001001001000000000100000
101110110010001110111010011001111001010110111011100111011001
110001111111101110111101111110000100011011011010001101011011
101011110011101011110111000100110110000111101101100110111100
011001111010110000100110111110000010100000101001010010010101
010001101110100000110011111110010001001000100010111001010000
100010110110110101010100000101101010101101001110111001111010
100010001110000100110100011001010100100000010011000001000100
001010000000011000001010001001110010100010101011101100100111
110111000010110101111010101011110111111111101011000101111001
110111101111101011111111100001010111011100110111111110011111
000001111010000011110111100011111111110101001101111000101011
111111000110010111011010010100010010011111101111010111101100
110101111110011011001110001011110100010101101000000110011100
101010101010101110000010100100010100001111010101000011000010
010100001100100011010010000100000101010010001000011101001010

>DE-BB_Kanal_Polzow_38-12
010101000100111100010101101000110110011011111100101010011101
001011100011111111101011100110101100001111011011101101110100
110101110101111110011011011111011111101100011000111010101011
011100111011011000100010001011000100100000111011100000010001
110110110000100001010111011101101101100100111010101010010000
111110011001010010011101000001010101110011001100000100000000
010000101000100111011111010010101110001001001000000000100000
101110110010001110111010011001111001010111111011100111011001
110001111111101110111101111110000100011011011010001101011011
101011110011101011110111100100110110000111101101100110111100
011001111010110000100110101110000010100000101001010010010101
011001101110101000110011111110010001001000100010111001010000
100010100110110101010100100100101010101101001110111001111010
100010001110100100110100011001010100100000010001000001000100
001010000000011000001010001001110010100010101011101100100111
110111000010110101111010101011110111111111101011000101111001
110111101111001011111111100001010111011100110111111110011111
000001111010000011110111100011111111110101001101111000101011
111111000110010111011010010100010010011111101111010111101100
110101111110011011001110001011110100010101101000000110011100
101010101010101110001010100100010100001111010101000011000010
010100001100100011010010000100000101010010001000011101001010

>DE-BB_Kanal_Polzow_38-13
010101000100111100010101101000110110011011111100101010011101
001011100011111111101011110110101100001111011011101101110100
110101110101111110011011011111011111101100011000111010101011
011100111011011000100010001011000100100000111011100000010001
110110110000100001010111011101101101100100111010101010010000
111110011001000010011101000001010101110011001100000100000000
010000101000100111011111010010101110001001001000000000100000
101110111010001110111010011001111001010110111011100111011001
110001111111101110111101111110000100011011011010001101011011
101011110011101011110111100100110110000111101101100110111110
011001111010110000100110101110000010100000101001010010010101
011001101110101000110011111110010001001000100010111101010000
100010100110110101110100000100101010101101001110111001111010
100010001110000100110100011001010100100000011011000001000100
001010000000011000001010001001110010100010101011101100100111
110111000010110101111010101011110111111111101011000101111001
110111101111001011111111100001010111011100110111111110011111
000001111010000011110111100011111111110101001101111000101011
111111000110010111011010010100010010011111101111010111101100
110101111110011011001110101011110100010101101000000110011100
101010101010101110001010100100010100001111010101000011000010
010100001100100011010010000100000101010010001000011101001010

>DE-BB_Kanal_Polzow_38-14
010101000100111100010101101000110110011011111100101010011101
001011100011111111101011100110101100001111011011101101110100
110101110101111110011011011111011111101100011000111010101011
011100111011011000100010001011000100100000111011100000010001
110110110000100001010111011101101101100100111010101010010000
111110011001000010011101000001010101110011001100000100000000
010000101000100111011111010010101110001001001000000000100000
101110110010001110111010011001111001010110111011100111011001
110001111111101110111101111110000100011011011010001101011011
101011110011101011111111000100110110000111101101100110111100
011001111010110000100110101110000010100000101001010010010101
010001101110100000110011111110010001001000100010111011010000
100010100110110101010100100100101010101101001110111001111010
100010011110100100110100011001010100100000010011000001000100
001010000000011000001010101001110010100010101011101100100111
110111000010110101111010101011110111111111101011000101111001
110111101111001011111111100001010111011100110111111110011111
000001111010000011110111100011111111110101001101111000101011
111111000110010111011010010100010010011111101111010111101100
110101111110011011001110001011110100010101101000000110011100
101010101010101110101010100100010100001111010101000011000010
010100001100100011010010000100000101010010001000011101001010

>DE-BB_Kanal_Polzow_38-15
010101000100111100010101101000110110011011111100101010011101
001011100011111111101011100110101110001111011011101101110100
110101110101111110011011011111011111101100011000111010101011
011100111011011000100010001011000100100000111011100000010001
110110110001100001010111011101101101100100111010101010010000
111110111001000010011101000001010101110011001100000100000000
010000101000100111011111010010101110001001001000000000100000
101110110010001110111010011001111001010110111011100111011001
110001111111101110111101111110000100011011011010001101011011
101011111011101011110111000100110110000111101101100110111100
011011111010110000101110101110000010100000101001010010010101
011001101110100000110011111111010001001000100010111001010000
100010100110110101010100000100101010101101001110111001111010
100010001110100100110100011001010100100000010001000001000100
001010000000011000001010101001110010100010101011101100100111
110111000010110101111010101011110111111111101011000101111001
110111101111001011111111100101010111011100110111111110011111
000001111010000011110111100011111111110101001101111000101011
111111000110010111011010010100010010011111101111010111101100
110101111110011011001110101011110100010101101000000110011100
101010101010101110001010100100010100001111010101000011000010
010100001100100011010010000100000101010010001000011101001010

>DE-BB_Kanal_Polzow_38-16
010101000100111100010101101000110110011011111100101010011101
001011100011111111101011100110101100001111011011101101110100
110101110101111110011011011111011111101100011000111010101011
011100111011011000100010001011000100100000111011100000010001
110110110000100001010111011101101101100100111010101010010000
111110011001000010011101000001010101110011001100000100000000
010000101000100111011111010010101110001001001000000000100000
101110110010001110111010011001111001010110111011100111011001
110001111111101110111101111110000100011011011010001101011011
101011110011101011110111000100110110000111101101100110111100
011001111010110001100110111110010010100000101001010010010101
010001101110100000110011111110010001001000100010111001010000
100010100110110101110101000100101010101101001110111001111010
100010101110000100110100011001010100100000011001000001000100
001010000000011000001010001001110010100010101011101100100111
110111000010110101111010101011110111111111101011000101111001
110111101111001011111111100001010111011100110111111110011111
000001111010000011110111100011111111110101001101111000101011
111111000110010111011010010100010010011111101111010111101100
110101111110011011001110001011110100010101101000000110011100
101010101010101110001110100100010101001111010101000011000010
010100001100100011010010000100000101010010001000011101001010

>DE-BB_See_Boberow_37-02
010101000100111100010101101000110010111011111101101010001101
001011100011111111101011100110101110001011011011101001110100
000001110101111110001001011111011111100100011000000000101010
011100111011011000100010001010000100100000111011100000010000
110110110001100001010111011101101100100100110110101010010000
101110011001000010011101000000010100010011001100010100000000
001000101000100111011111010010100110001001101000000000100001
101110011010101110111010111011111001010110111011100111011001
110011111111101110111101111110000100001011111010011101011011
101011110011101001110111011100110110000011100100100111110101
011101110010110000100110101110000010100000100001110010100011
010001100110100000110011111110010001001000100010111101010000
100011100101110101110100000101101010110101001111001001001010
100010001000000100110100011000010100100000010001000001010100
011010000001011000001010001001110110100010101011101101100111
010111000010110101111011111011110111111010101011000001101001
100111101001101011111111000001010011011100011111111010011101
010001111100100011110111000011111011110101001011111000101011
110111001110110111011011000100010011111111100111100011101101
110101110101010011000110001001110000011101001011100101011100
101010101000010010001010100100010100001101010101000001000010
010000000100000011010000000100000101000000001000011101011010

>DE-BB_See_Boberow_37-03
010101000100111100010101101000110010111011111101101010001101
001011100011111111101011100110101110001011011011101001110100
000001110101111110001001011111011111100100011000000000101010
011100111011011000100010011010000100100000111011100000010100
110110110001100001010111011101101100100100110110101010010000
101110011001000010011101000000010100010011001100010100000000
001000101000100111011111010010100110001001101000000000100001
101110011010101110111010111001111001010110111011100111011001
110011111111101110111101111110000100101011111010011101011011
101001110011101001110111011100110110000011100100100111110101
011101110010110000100110101110000010100000100001110010100011
010001100110100000110011111110010001001000100010111001010000
100011100101110101010100000101101010110101001110001001001010
100010001000000100110100011000010100100000010001000001010100
011010000001011000001010001001110110100010101011101101100111
010111000010110101111011111011110111111010101011000001101101
100111101001101011111111000001010011001100011111111010011101
010001111100100011110111000011111011110101001011111000101011
110111001110110111011011000100010011111111100111100011101101
110101110101010011000110001001110000011101001011100101011100
101010101000010010001010100100000100001101010101000001000010
010000000100000011010000000100000101000000001000011101011010

>DE-BB_See_Boberow_37-04
010101000100111100010101101000110010111011111101101010001101
001011100011111111101011100110101110001011011011101001110100
000001110101111110001001011111011111100100011000000001101010
011100111011011000100010001010000100100000111011100000010000
110110110001100001010111011101101100100100110110101010010000
101110011001000010011101000000010100010011001100010100000000
000000101000100111011111010010100110001001101000000000100001
101110011010101110111010111001111001010110111011100111011001
110011111111101110111101111110000100101011111010011101011011
101001110011101001110111011100110110000011100100100111110111
011101110010110000100110101110000010100000100001110010100011
010001100110100000110011111110010001001000100010111001010000
100011100101110101010100000101101010110101001110001001001010
100010001000000100110100011000010100100000010001000001010100
011010000001011000001010001001110110100010101011101101100111
010111000010110101111011111011110111111010101011000101101001
100111101001101011111111000001010011011100011111111010011101
010001111100100011110111000011111011110101001011111000101011
110111001110110111011011000100010011111111100111100011101101
110101110101010011000110001001110000111101001011100101011100
101010101000010010001010100100000100001101011101000001000010
010000000100000011010000000100000101000000001000011101011010

>DE-BB_See_Boberow_37-06
010101000100111100010101101000110010111011111101101010001101
001011100011111111101011100110101110001011011011101101110100
000001110101111110001001011111011111100100011000000001101010
011100111011011000100010001010000100100000111011100000010000
110110110001100001010111011101101100100100110110101010010000
101110011001000010011101000000010100010011001100010100000000
000000101000100111011111010010100110001001101000000000100001
101110011010101110111010111001111001010110111011100111011001
110011111111101110111101111110000100001011111010011101011011
101001110011101001110111011100110110000011100100100111110111
011101110010110001100110101110000010100000100001110010100011
010001100110100000110011111110010001001000100010111001010000
100011100101110101010100000101101010110101001110001001011010
100010001000000100110100011000010100100000010001000001010100
011010000001011000001010001001110110100010101011101101100111
010111000010110101111011111011110111111010101011000001101001
100111101001101011111111000001010011001100011111111010011101
010001111100100111110111000011111011110101001011111000101011
110111001110110111011011000100010011111111100111100011101101
110101110101010111000110001001110000011101001011100101011100
101010101000010010001010100100000100001101010101000001000010
010000001100000011010000000100000101000000001000011101011010

>DE-BB_See_Boberow_37-07
010101000100111100010101101000110010111011111101101010001101
001011100011111111101011100110101110001011011011101001110100
000001110101111110001001011111011111100100011000000000101010
011100111011011000100010001010000100100000111011100000010000
110110110001100001010111011101101100100100110110101010010000
101110011001000010011101000000010100010011001100010100000000
000000101000100111011111010010100110001001101000000000100001
101110011010101110111010111001111001010110111011100111011001
110011111111101110111101111110000100001011111010011101011011
101011110011101001110111011100110110000011100100100111110111
011101110010110000100110101110010010100000100001110010100011
010001100110100000110011111110010001001000100010111001010000
100011100101110101110100000101101010110101001110001001001010
100010001000000100110100011000010100100000010001000001010100
011010000001011000001010001001110110100010101011101101100111
010111000010110101111011111011110111111010101011000001101001
100111101001101011111111000001010011011100011111111010011101
010001111100100011110111000011111011110101001011111000101011
110111001110110111011011000100010011111111100111100011101101
110101110101010011000110001001110000011101001011100101011100
101010101000010010001010100100000100001101010101000001000010
010000000100000011010000000100000101000000001000011101011010

>DE-BB_See_Boberow_37-08
010101000100111100010101101000110010111011111101101010001101
001011100011111111101011100110101110001011011011101001110100
000001110101111110001001011111011111100100011000000000101011
011100111011011000100010001010010100100000111011100000010000
110110110001100001010111011101101100100100110110101010010000
101110011001000010011101000000010100010011001100010100000010
000000101000100111011111010010100110001001101000000000100001
101110011010101110111010111011111001010110111011100111011001
110011111111101110111101111110010100001011111010011101011011
111001110011101011110111011100110111000011100100100111110101
111101110010110000100110101110000010100000100001110010100011
010001100110100100110011111110010001001000100010111001010000
100011100101110101110101000101101000111101001110001001001010
100010001000000101110100011000011100100000010001000001010100
011010000001011000001010001001110110100010101011101101100111
010111000010110101111011111011110111111010101011000001111001
100111101001101011111111000001010011001100011111111010011101
010001111100100011110111010011111011110101001011111000101011
110111001110110111011111000100010011111111100111100011101101
110101110101010111000110001001110010011101001011100101011100
101010101000010010001010100100001100001101010101000001100010
010000000100100011010010000100000101000000001000011101011010

>DE-BB_See_Boberow_37-09
010101000100111100010101101000110010111011111101101010001101
001011100011111111101011100110101110001011011011101101110100
000001110101111110001001011111011111100100011000000000101010
011100111011011000100010001010000100100000111011100000010000
110110110001100001010111011101101100100100110110101010010000
101110011001010010111111000000010100010011001100010100000000
000000101000100111011111010010100110001001101000000000100001
101110011010101110111010111001111001010110111011100111011001
110011111111101110111101111110000100001011111010011101011011
101001110011101001110111011100110110000011100100100111110101
011101110010110000100110101110000010100000100001110010100011
010001100110100000110011111110010001001000100010111001010000
100011100101110101010100000101101010110101001110001001001010
100010001000000100110100011000010100100000010001000001010100
011010000001011000001010001001110110100010101011101101100111
010111000010110101111011111011110111111010101011000001101001
110111101001101011111111000001010011011100011111111010011101
010001111100100011110111000011111011110101001011111000101011
110111001110110111011011000100010011111111100111100011101101
110101110101010011000110001001110000111101001011100101011100
101010101000010010001010100100000100001101010101000001000010
010000000100000011010000000100000101000000001000011101011010

>DE-BB_See_Boberow_37-10
010101000100111100010101101000110010111011111101101010001101
001011100011111111101011100110101110001011011011101001110100
000001110101111110001001011111011111100100011000000000101010
011100111011011000100010001010000100100000111011100000010000
110110110001100001010111011101101100100100110110101010010000
101110011001000010011101000000010100010011001100010100000000
000000101000100111011111010010100110001001101000000000100001
101110011010101110111010111001111001010110111011100111011001
110011111111101110111101111110000100001011111010011101011011
101001110011101001110111011100110110000011100100100111110101
011101110010110000100110101110000010100000100001110010100011
010001100110100000110011111110010001001000100010111001010000
100011100101110101010100000101101000110101001110001001001010
100010001000000100110100011000010100100000010001000001010100
011010000001011000001010001001110110100010101011101101100111
010111000010110101111011111011110111111010101011000001101001
100111101001101011111111000001010011001100011111111010011101
010001111100100011110111000011111011110101001011111000101011
110111001110110111011011000100010011111111100111100011101101
110101110101010011000110001001110000011101001011100101011100
101010101000010010001010100100000100001101010101000001000010
010000000100000011010000000100000101000000001000011101011010

>DE-BB_See_Boberow_37-11
010101000100111100010101101000110010111011111101101010001101
001011100011111111101011100110101110001011011011101001110100
000001110101111110001001011111011111100100011000000000101010
011100111011011000100010001010000100100000111011100000010000
110110110001100001010111011101101100100100110110101010010000
101110011001000010011101000000010100010011001100010100000000
000000101000100111011111010010100110001001101000000000100001
101110011010101110111010111001111001010110111011100111011001
110011111111101110111101111110000100001011111010011101011011
101001110011101001110111011100110110000011100100100111110101
011101110010110001100110101110000010100000100001110010100011
010001100110100000110011111110010001001000100010111001010000
100011100101110101010100000101101010110101001110001001001010
100010001000000100110100011000011100100000010001000001010100
011010000001011000001010001001110110100010101011101101100111
010111000010110101111011111011110111111010101011000001101001
100111101001101011111111000001010011011100011111111010011101
010001111100100011110111000011111011110101001011111000101011
110111001110110111011011000100010011111111100111100011101101
110101110101010011000110001001110000011101001011100101011100
101010101000010010001010100100000100001101010101000001000010
010000000100000011010000000100000101000000001000011101011010

>DE-BB_See_Boberow_37-12
010101000100111100010101101000110010111011111101101010001101
001011100011111111101011100110101110001011011011101001110100
000001110101111110001001011111011111100100011000000000101010
011100111011011000100010001010000100100000111011100000010000
110110110001100001010111011101101100100100110110101010010000
101110011001000010011101000000010100010011001100010100000000
000000101000100111011111010010100110001001101000000000100001
101110011010101110111010111001111001010110111011100111011001
110011111111101110111101111110000100001011111010011101011011
101011110011101001110111011100110110000011100100100111110101
011101110010110000100110101110010010100000100001110010100011
010001100110100000110011111110010001001000100010111001010000
100011100101110101110100000101101010110101001110001001001010
100010001000000100110100011000010100100000010001000001010100
011010000001011000001010001001110110100010101011101101100111
010111000010110101111011111011110111111010101011000001101001
100111101001101011111111000001010011011100011111111010011101
010001111100100011110111000011111011110101001011111000101011
110111001110110111011011000100010011111111100111100011101101
110101110101010011000110001001110000011101001011100101011100
101010101000010010001010100100000100001101010101000001000010
010000000100000011010000000100000101000000001000011101011010

>DE-BB_See_Boberow_37-13
010101000100111100010101101000110010111011111101101010001101
001011100011111111101011100110101110001011011011101001110100
000001110101111110001001011111011111100100011000000000101010
011100111011011000100010001010000100100000111011100000010000
110110110001100001010111011101101100100100110110101010010000
101110011001000010011101000000010100010011001100010100000000
001000101000100111011111010010100110001001101000000000100001
101110011010101110111010111001111001010110111011100111011001
110011111111101110111101111110000100101011111010011101011011
101001110011101001110111011100111110000011100100100111110111
011101110010110000100110101110000010100000100001110010100011
010001100110100000110011111110010001001000100010111001010000
100011100101110101010100000101101010110101001110001001001010
100010001000000100110100011000010100100000010001000001010100
011010000001011000001010001001110110100010101011101101100111
010111000010110101111011111011110111111010101011000101101001
100111101001101011111111000001010011001100011111111010011101
010001111100100011110111000011111011110101001011111000101011
110111001110110111011011000100010111111111100111100011101101
110101110101010011000110011001110000011101001011100101011100
101010101000010010001010100100000100001101010101000001000010
010000000100000011010000000100000101000000001000011101011010

>DE-BB_See_Boberow_37-14
010101000100111100010101101000110010111011111101101010001101
001011100011111111101011100110101110001011011011101001110100
000001110101111110001001011111011111100100011000000000101010
011100111011011000100010001010000100100000111011100000010000
110110110001100001010111011101101100100100110110101010010000
101110011001000010011101000000010100010011001100010100000000
000000101000100111011111010010100110001001101000000000100001
101110011010101110111010111001111001010110111011100111011001
110011111111101110111101111110000100001011111010011101011011
101001110011101001110111011100110110000011100100100111110101
011101110010110000100110101110000010100000100001110010100011
010001100110100000110011111110010001001000100010111001010000
100011100101110101010100000101101000110101001110001001001010
100010001000000100110100011000010100100000010001000001010100
011010000001011000001010001001110110100010101011101101100111
010111000010110101111011111011110111111010101011000001101001
100111101001101011111111000001010011001100011111111010011101
010001111100100011110111000011111011110101001011111000101011
110111001110110111011011000100010011111111100111100011101101
110101110101010011000110001001110000111101001011100101011100
101010101000010010001010100100000100001101010101000001000010
010000000100000011010000000100000101000000001000011101011010

>DE-BB_See_Boberow_37-16
010101000100111100010101101000110010111011111101101010001101
001011100011111111101011100110101110001011011011101001110100
000001110101111110001001011111011111100100011000000000101010
011100111011011000100010001010000100100000111011100000010000
110110110001100001010111011101101100100100110110101010010000
101110011001000010011101000000010100010011001100010100000000
000000101000100111011111010010100110001001101000000000100001
101110011010101110111010111001111001010110111011100111011001
110011111111101110111101111110000100001011111010011101011011
101001110011101001110111011100110110000011100100100111110101
011101110010110000100110101110000010100000100001110010100011
010001100110100000110011111110010001001000100010111001010000
100011100101110101010100000101101000110101001110011001001010
100010001000000100110100011000010100100000010001000001010100
011010000001011000001010001001110110100010101011101101100111
010111000010110101111011111011110111111010101011000001101001
100111101001101011111111000001010011001100011111111010011101
010001111100100011110111000011111011110101001011111000101011
110111001110110111011011000100010011111111100111100011101101
110101110101010011000110001001110000011101001011100101011100
101010101000010010001010100100010100001101010101000001000010
010000000100000011010000000100000101000000001000011101011010

>DE-BB_See_ZuehlenRheinsberg_36-01
010101000100111100010101101000110110111011111100101010011101
101011100101111111101011100110101110101011011001101101110100
110101110101111110001001011111011111100100010000000010101010
011000101010011000100010001010000110101000101011100000110001
110110100000100001011011011101101100100100110110001010010000
101110011001000010011101001001010111110011001100000100000000
000000100000100011011111010010101110001001101000000000100001
101110011010101110011010111001011001010101111011100111011001
110011111111101110111101111111100100001011111010011101011011
101001110001101011110111101100110110000011101101100110111101
011001110011110001100110101110000010100000101101110010110011
010001110110100000110011111110110001001100100010111001010100
100011100111111101110101000101101011110101011110001001111110
100010001000000100110100011001010100100000010001000001000100
011010000000011000001010001001110010100010101010101100100111
110111010010110101111111111011010111111010101001000011101001
110111101011101011111111000001010011001100111111111010011111
011001111011000011110111100011111011110101001001111000101011
110111101110110111011111010100010010111111101011100111101100
010101111100010011000110001001010000010100001000100110010100
101010101010010110000010100000000100001101010101000001000010
010000000000000011010000000100000101000000001000011101001010

>DE-BB_See_ZuehlenRheinsberg_36-02
010101000100111100010101101000110110111011111100101010011101
101011100101111111101011100110101110101011011001101101110100
110101110101111110001001011111011111100100010000000010101010
011000101010011000100010001010000110101000101011100000110001
110110100000100001011011011101101100100100110110001010010000
101110011001000010011101001001010111110011001100000100000000
000000100000100011011111010010101110001001101000000000100001
101110011010101110011010111001011001010101111011100111011001
110011111111101110111101111111100100001011111010011101011011
101001110001101011110111101100110110000011101101100110111101
011001110011110001100110101110000010100000101101110010110011
010001110110100000110011111110110001001100100010111001010100
100011100111111101110101000101101011110101011110001001111110
100010000100000100110100011001010100100000010001000001000100
011010000000011000001010001001110010100010101010101100100111
110111010010110101111111111011010111111010101001000011101001
110111101011101011111111000001010011001100111111111010011111
011001111011000011110111100011111011110101001001111000101011
110111101110110111011111010100010010111111101011100111101100
010101111100010011000110001001010000010100001000000110010100
101010101010010110000010100000000100001101010101000001000010
010000000100000011010000000100000101000000001000011101001010

>DE-BB_See_ZuehlenRheinsberg_36-03
010101000100111100010101101000110110111011111100101010011101
101011100101111111101011100110101110101011011001101101110100
110101110101111110001001011111011111100100010000000010101010
011000101010011000100010001010000110101000101011100000110001
110110100000100001011011011101101100100100110110001010010000
101110011001000010011101001001010111110011001100000100000000
000000100000100011011111010010101110001001101000000000100001
101110011010101110011010111001011001010101111011100111011001
110011111111101110111101111111100100001011111010011101011011
101001110001101011110111101100110110000011101101100110111101
011001110011110001100110101110000010100000101101110010110011
010001110110100000110011111110110001001100100010111001010100
100011100111111101110101000101101011110101011110001001111110
100010001000000100110100011001010100100000010001000001000100
011010000000011000001010001001110010100010101010101100100111
110111010010110101111111111011010111111010101011000011101001
110111101011101011111111000001010011001100111111111010011111
011001111011000011110111100011111011110101001001111000101011
110111101110110111011111010100010010111111101011100111101100
010101111101010011000110001001010000010100001000000110010100
101010101010010110000010100000000100001101010101000001000010
010000000100000011010000000100000101000000001000011101001010

>DE-BB_See_ZuehlenRheinsberg_36-04
010101000100111100010101101000110110111011111100101010011101
101011100101111111101011100110101110101011011001101101110100
110101110101111110001001011111011111100100010000000010101010
011000101010011000100010001010000110101000101011100000110001
110110100000100001011011011101101100100100110110001010010000
101110011001000010011101001001010111110011001100000100000000
000000100000100011011111010010101110001001101000000000100001
101110011010101110011010111001011001010101111011100111011001
110011111111101110111101111111100100001011111010011101011011
101001110001101011110111101100110110000011101101100110111101
011001110011110001100110101110000010100000101101110010110011
010001110110100000110011111110110001001100100010111001010100
100011100111111101110101000101101011110101011110001001111110
100010000100000100110100011001010100100000010001000001000100
011010000000011000001010001001110010100010101010101100100111
110111010010110101111111111011010111111010101001000011101001
110111101011101011111111000001010011001100111111111010011111
011001111011000011110111100011111011110101001001111000101011
110111101110110111011111010100010010111111101011100111101100
010101111100010011000110001001010000010100001000000110010100
101010101010010110000010100000000100001101010101000001000010
010000000000000011010000000100000101000000001000011101001010

>DE-BB_See_ZuehlenRheinsberg_36-05
010101000100111100010101101000110110111011111100101010011101
101011100101111111101011100110101110101011011001101101110100
110101110101111110001001011111011111100100010000000010101010
011000101010011000100010001010000110101000101011100000110001
110110100000100001011011011101101100100100110110001010010000
101110011001000010011101001001010111110011001100000100000000
000000100000100011011111010010101110001001101000000000100001
101110011010101110011010111011011001010101111011100111011001
110011111111101110111101111111100100001011111010011101011011
101001110001101011110111101100110110000011101101100110111101
011001110011110001100110101110000010100000101101110010110011
010001110110100000110011111110110001001100100010111001010100
100011100111111101110101000101101011110101011110001001111110
100010000100000100110100011001010100100000010001000001000100
011010000000011000001010001001110010100010101010101100100111
110111010010110101111111111011010111111010101001000011101001
110111101011101011111111000001010011001100111111111010011111
011001111011000011110111100011111011110101001001111000101011
110111101110110111011111010100010010111111101011100111101100
010101111100010011000110001001010000010100001000000110010100
101010101010010110000010100000000100001101010101000001000010
010000000000000011010000000100000101000000001000011101001010

>DE-BB_See_ZuehlenRheinsberg_36-06
010101000100111100010101101000110110111011111100101010011101
101011100101111111101011100110101110101011011001101101110100
110101110101111110001001011111011111100100010000000010101010
011000101010011000100010001010000110101000101011100000110001
110110100000100001011011011101101100100100110110001010010000
101110011001000010011101001001010111110011001100000100000000
000000100000100011011111010010101110001001101000000000100001
101110011010101110011010111001011001010101111011100111011001
110011111111101110111101111111100100001011111010011101011011
101001110001101011110111101100110110000011101101100110111101
011001110011110001100110101110000010100000101101110010110011
010001110110100000110011111110110001001100100010111001010100
100011100111111101110101000101101011110101011110001001111110
100010001000000100110100011001010100100000010001000001000100
011010000000011000001010001001110010100010101010101100100111
110111010010110101111111111011010111111010101001000011101001
110111101011101011111111000001010011001100111111111010011111
011001111011000011110111100011111011110101001001111000101011
110111101110110111011111010100010010111111101011100111101100
010101111100010011000110001001010000010100001000000110010100
101010101010010110000010100000000100001101010101000001000010
010000000100000011010000000100000101000000001000011101001010

>DE-BB_See_ZuehlenRheinsberg_36-07
010101000100111100010101101000110110111011111100101010011101
101011100101111111101011100110101110101011011001101101110100
110101110101111110001001011111011111100100010000000010101010
011000101010011000100010001010000110101000101011100000110001
110110100000100001011011011101101100100100110110001010010000
101110011001000010011101001001010111110011001100000100000000
000000100000100011011111010010101110001001101000000000100001
101110011010101110011010111001011001010101111011100111011001
110011111111101110111101111111100100001011111010011101011011
101001110001101011110111101100110110000011101101100110111101
011001110011110001100110101110000010100000101101110010110011
010001110110100000110011111110110001001100100010111001010100
100011100111111101110101000101101011110101011110001001111110
100010000100000100110100011001010100100000010001000001000100
011010000000011000001010001001110010100010101010101100100111
110111010010110101111111111011010111111010101001000011101001
110111101011101011111111000001010011001100111111111010011111
011001111011000011110111100011111011110101001001111000101011
110111101110110111011111010100010010111111101011100111101110
010101111100010011000110001001010000010100001000100110010100
101010101010010110000010100000000100001101010101000001000010
010000000000000011010000000100000101000000001000011101001010

>DE-BB_See_ZuehlenRheinsberg_36-08
010101000100111100010101101000110110111011111100101010011101
101011100101111111101011100110101110101011011001101101110100
110101110101111110001001011111011111100100010000000010101010
011000101010011000100010001010000110101000101011100000110001
110110100000100001011011011101101100100100110110001010010000
101110011001000010011101001001010111110011001100000100000000
000000100000100011011111010010101110001001101000000000100001
101110011010101110011010111001011001010101111011100111011001
110011111111101110111101111111100100001011111010011101011011
101001110001101011110111101100110110000011101101100110111101
011001110011110001100110101110000010100000101101110010110011
010001110110100000110011111110110001001100100010111001010100
100011100111111101110101000101101011110101011110001001111110
100010000100000100110100011001010100100000010001000001000100
011010000000011000001010001001110010100010101010101100100111
110111010010110101111111111011010111111010101001000011101001
110111101011101011111111000001010011001100111111111010011111
011001111011000011110111100011111011110101001001111000101011
110111101110110111011111010100010010111111101011100111101100
010101111100010011000110001001010000010100001000000110010100
101010101010010110000010100000000100001101010101000001000010
010000000000000011010000000100000101000000001000011101001010

>DE-BB_See_ZuehlenRheinsberg_36-09
010101000100111100010101101000110110111011111100101010011101
101011100101111111101011100110101110101011011001101101110100
110101110101111110001001011111011111100100010000000010101010
011000101010011000100010001010000110101000101011100000110001
110110100000100001011011011101101100100100110110001010010000
101110011001000010011101001001010111110011001100000100000000
000000100000100011011111010010101110001001101000000000100001
101110011010101110011010111001011001010101111011100111011001
110011111111101110111101111111100100001011111010011101011011
101001110001101011110111101100110110000011101101100110111101
011001110011110001100110101110000010100000101101110010110011
010001110110100000110011111110110001001100100010111101010100
100011100111111101110101000101101011110101011110001001111110
100010001100000100110100011001010100100000010001000001000100
011010000000011000001010001001110010100010101010101100100111
110111010010110101111111111011010111111010101001000011101001
110111101011101011111111000001010011001100111111111010011111
011001111011000011110111100011111011110101001001111000101011
110111101110110111011111010100010010111111101011100111101110
010101111101010011000110001001010000010100001000000110010100
101010101010010110000010100000000100001101010101000001000010
010000000100000011010000000100000101000000001000011101001010

>DE-BB_See_ZuehlenRheinsberg_36-10
010101000100111100010101101000110110111011111100101010011101
101011100101111111101011100110101110101011011001101101110100
110101110101111110001001011111011111100100010000000010101010
011000101010011000100010001010000110101000101011100000110001
110110100000100001011011011101101100100100110110001010010000
101110011001000010011101001001010111110011001100000100000000
000000100000100011011111010010101110001001101000000000100001
101110011010101110011010111001011001010101111011100111011001
110011111111101110111101111111100100001011111010011101011011
101001110001101011110111101100110110000011101101100110111101
011001110011110001100110101110000010100000101101110010110011
010001110110100000110011111110110001001100100010111001010100
100011100111111101110101000101101011110101011110001001111110
100010001000000100110100011001010100100000010001000001000100
011010000000011000001010001001110010100010101010101100100111
110111010010110101111111111011010111111010101001000011101001
110111101011101011111111000001010011001100111111111010011111
011001111011000011110111100011111011110101001001111000101011
110111101110110111011111010100010010111111101011100111101110
010101111100010011000110001001010000010100001000000110010100
101010101010010110000010100000000100001101010101000001000010
010000000000000011010000000100000101000000001000011101001010

>DE-BB_See_ZuehlenRheinsberg_36-11
010101000100111100010101101000110110111011111100101010011101
101011100101111111101011100110101110101011011001101101110100
110101110101111110001001011111011111100100010000000010101010
011000101010011000100010001010000110101000101011100000110001
110110100000100001011011011101101100100100110110001010010000
101110011001000010011101001001010111110011001100000100000000
000000100000100011011111010010101110001001101000000000100001
101110011010101110011010111001011001010101111011100111011001
110011111111101110111101111111100100001011111010011101011011
101001110001101011110111101100110110000011101101100110111101
011001110011110001100110101110000010100000101101110010110011
010001110110100000110011111110110001001100100010111001010100
100011100111111101110101000101101011110101011110001001111110
100010001000000100110100011001010100100000010001000001000100
011010000000011000001010001001110010100010101010101100100111
110111010010110101111111111011010111111010101001000011101001
110111101011101011111111000001010011001100111111111010011111
011001111011000011110111100011111011110101001001111000101011
110111101110110111011111010100010010111111101011100111101110
010101111101010011000110001001010000010100001000000110010100
101010101010010110000010100000000100001101010101000001000010
010000000100000011010000000100000101000000001000011101001010

>DE-BB_See_ZuehlenRheinsberg_36-12
010101000100111100010101101000110110111011111100101010011101
101011100101111111101011100110101110101011011001101101110100
110101110101111110001001011111011111100100010000000010101010
011000101010011000100010001010000110101000101011100000110001
110110100000100001011011011101101100100100110110001010010000
101110011001000010011101001001010111110011001100000100000000
000000100000100011011111010010101110001001101000000000100001
101110011010101110011010111001011001010101111011100111011001
110011111111101110111101111111100100001011111010011101011011
101001110001101011110111101100110110000011101101100110111101
011001110011110001100110111110110011100000101101110010110011
010001110110100000110011111110110001001100100010111101010100
100011100111111101110101000101101011110101011110001001111110
100010000100000100110100011001010100100000010001000001000100
011010000000011000001010001001110010100010101010101100100111
110111010010110101111111111011010111111010101001000011101001
110111101011101011111111000001010011001100111111111010011111
011001111011000011110111100011111011110101001001111000101011
110111101110110111011111010100010010111111101011100111101100
010101111101010011000110001001010000010100001000100110010100
101010101010010110000010100000000100001101010101000001000010
010000000100000011010000001100000101000000001000011101001010

>DE-BB_See_ZuehlenRheinsberg_36-13
010101000100111100010101101000110110111011111100101010011101
101011100101111111101011100110101110101011011001101101110100
110101110101111110001001011111011111100100010000000010101010
011000101010011000100010001010000110101000101011100000110001
110110100000100001011011011101101100100100110110001010010000
101110011001000010011101001001010111110011001100000100000000
000000100000100011011111010010101110001001101000000000100001
101110011010101110011010111001011001010101111011100111011001
110011111111101110111101111111100100001011111010011101011011
101001110001101011110111101100110110000011101101100110111101
011001110011110001100110101110000010100000101101110010110011
010001110110100000110011111110110001001100100010111101010100
100011100111111101110101000101101011110101011110001001111110
100010000100000100110100011001010100100000010001000001000100
011010000000011000001010001001110010100010101010101100100111
110111010010110101111111111011010111111010101001000011101001
110111101011101011111111000001010011001100111111111010011111
011001111011000011110111100011111011110101001001111000101011
110111101110110111011111010100010010111111101011100111101100
010101111100010011000110001001010000010100001000000110010100
101010101010010110000010100000000100001101010101000001000010
010000000100000011010000001100000101000000001000011101001010

>DE-BB_See_ZuehlenRheinsberg_36-14
010101000100111100010101101000110110111011111100101010011101
101011100101111111101011100110101110101011011001101101110100
110101110101111110001001011111011111100100010000000010101010
011000101010011000100010001010000110101000101011100000110001
110110100000100001011011011101101100100100110110001010010000
101110011001000010011101001001010111110011001100000100000000
000000100000100011011111010010101110001001101000000000100001
101110011010101110011010111001011001010101111011100111011001
110011111111101110111101111111100100001011111010011101011011
101001110001101011110111101100110110000011101101100110111101
011001110011110001100110101110000010100000101101110010110011
010001110110100000110011111110110001001100100010111001010100
100011100111111101110101000101101011110101011110001001111110
100010001000000100110100011001010100100000010001000001000100
011010000000011000001010001001110010100010101010101100100111
110111010010110101111111111011010111111010101001000011101001
110111101011101011111111000001010011001100111111111010011111
011001111011000011110111100011111011110101001001111000101011
110111101110110111011111010100010010111111101011100111101100
010101111100010011000110001001010000010100001000100110010100
101010101010010110000010100000000100001101010101000001000010
010000000100000011010000000100000101000000001000011101001010

>DE-BB_See_ZuehlenRheinsberg_36-15
010101000100111100010101101000110110111011111100101010011101
101011100101111111101011100110101110101011011001101101110100
110101110101111110001001011111011111100100010000000010101010
011000101010011000100010001010000110101000101011100000110001
110110100000100001011011011101101100100100110110001010010000
101110011001000010011101001001010111110011001100000100000000
000000100000100011011111010010101110001001101000000000100001
101110011010101110011010111001011001010101111011100111011001
110011111111101110111101111111100100001011111010011101011011
101001110001101011110111101100110110000011101101100110111101
011001110011110001100110101110000010100000101101110010110011
010001110110100000110011111110110001001100100010111001010100
100011100111111101110101000101101011110101011110001001111110
100010000100000100110100011001010100100000010001000001000100
011010000000011000001010001001110010100010101010101100100111
110111010010110101111111111011010111111010101001000011101001
110111101011101011111111000001010011001100111111111010011111
011001111011000011110111100011111011110101001001111000101011
110111101110110111011111010100010010111111101011100111101100
010101111100010011000110001001010000010100001000100110010100
101010101010010110000010100000000100001101010101000001000010
010000000100000011010000000100000101000000001000011101001010

>DE-BB_See_ZuehlenRheinsberg_36-16
010101000100111100010101101000110110111011111100101010011101
101011100101111111101011100110101110101011011001101101110100
110101110101111110001001011111011111100100010000000010101010
011000101010011000100010001010000110101000101011100000110001
110110100000100001011011011101101100100100110110001010010000
101110011001000010011101001001010111110011001100000100000000
000000100000100011011111010010101110001001101000000000100001
101110011010101110011010111001011001010101111011100111011001
110011111111101110111101111111100100001011111010011101011011
101001110001101011110111101100110110000011101101100110111101
011001110011110001100110101110000010100000101101110010110011
010001110110100000110011111110110001001100100010111001010100
100011100111111101110101000101101011110101011110001001111110
100010001100000100110100011001010100100000010001000001000100
011010000000011000001010001001110010100010101010101100100111
110111010010110101111111111011010111111010101001000011101001
110111101011101011111111000001010011001100111111111010011111
011001111011000011110111100011111011110101001001111000101011
110111101110110111011111010100010010111111101011100111101100
010101111100010011000110001001010000010100001000100110010100
101010101010010110000010100000000100001101010101000001000010
010000000000000011010000000100000101000000001000011101001010

>DE-BY_Auwald_Starnberg_44-01
100101000101110100100101101000110010110110111101001010001101
010111000011110111110111000111101100011011110001101101110100
000001110101110100001000001111010101101000010000000101000010
100001000100011000100010000010000101000000101101000000100001
011010100000100001100011111001111001000001101000010100010001
001110011011000010101010000000010010000101010100000100000000
000000000001000011010111010000101011001010001000000000100010
101111100010010110011010011001110001010111111011010101011001
110010111010111011111011011110000100001011111011010101010101
101010010111101110110110111000110110000101101100100110010000
100010010100110001000111011010000011000001001001010010101010
010011000100100000110011111111111001000000100010111001100000
100010010111010101010100000101101001000101011100000001111010
100010000100000100111000111001010100101000000100001001001010
001010000000011000001000001000010010100010101010100101000111
110011000111000011110011001010011101111000101001000011001001
001101011011010011101100000010000011001100110101110010010110
100011001100000011001010000111001010101101011001001001101011
010010000110010111010100000000010000011100100101100010100100
010101000000010110000010000000000000000000000001000100010101
101100110000100110001000100000000100001001000101000000000010
010000000100100110000000000100000100100000001000001001000010

>DE-BY_Auwald_Starnberg_44-02
100101000101110100100101101000110010110110111101001010001101
010111000011110111110111000111101100001011110001101101110100
000001110101110100001000001111010101101000010000000101000010
100001000100011000100010000010000101000000101101000000100001
011010100000100001100011111001111001000001101000010100010001
001110011011000010101010000000010010000101010100000100000000
000000000001000011010111010000101011001010001000000000100010
101111100010010110011010011001110001010111111011010101011001
110010111010111011111011011110000100001011111011010101010101
101010010111101110110110111000110110000101101100100110010000
100010010100110001000111011010000011000001001001010010101010
010011000100100000110011111111111001000000100010111001100000
100010010111010101010100000101101001000101011100000001111010
100010000100000100111000111001010100101000000100001001001010
001010000000011000001000001000010010100010101010100101000111
110011000111000011110011001010011101111000101001000011001001
001101011011010011101100000010000011001100110101110010010110
100011001100000011001010000111001010101101011001001001101011
010010000110010111010100000000010000011100100101100010100100
010101000000010110000010000000000000000000000001000100010101
101100110000100110001000100000000100001001000101000000000010
010000000100100110000000000100000100100000001000001001000010

>DE-BY_Auwald_Starnberg_44-03
100101000101110100100101101000110010110110111101001010001101
010111000011110111110111000111101100011011110001101101110100
000001110101110100001000001111010101101000010000000101000010
100001000100011000100010000010000101000000101101000000100001
011010100000100001100011111001111001000001101000010100010001
001110011011000010101010000000010010000101010100000100000000
000000000001000011010111010000101011001010001000000000100010
101111100010010110011010011001110001010111111011010101011001
110010111010111011111011011110000100001011111011010101010101
101010010111101110110110111000110110000101101100100110010000
100010010100110001000111011010000011000001001001010010101010
010011000100100000110011111111111001000000100010111001100000
100010010111010101010100000101101001000101011100000001111010
100010000100000100111000111001010100101000000100001001001010
001010000000011000001000001000010010100010101010100101000111
110011000111000011110011001010011101111000101001000011001001
001101011011010011101100000010000011001100110101110010010110
100011001100000011001010000111001010101101011001001001101011
010010000110010111010100000000010000011100100101100010100100
010101000000010110000010000000000000000000000001000100010101
101100110000100110001000100000000100001001000101000000000010
010000100100100110000000000100000100100000001000001001000010

>DE-NDS_AllerBoehme_Altenboitzen_16-01
010101001101011100010101101010110010011111111100101010001101
001011101111110111101011110110111110101011011110101101110100
000101110101111110001001111111010111111100010000110010111011
011111101010011000100010000010000100110000111100101000010001
010110100000100001011111010001111000101001100100011010110000
111110011001000010111101011001010010100011001100100100000000
000010101010100011010011010000101011001011001000000000100001
101110110010011010011011111001110001011111111011100111011001
110011111111110111111101011110001100001011011010010111010111
101001110101111010110111011000110110000111101100110110010101
011001110010110000100110101110000010100010101101110010110011
010001101110100110110011111110111001000000100010011011010000
100011100111010101110100001110101001110101010100000001110010
100010000100000100110100111011010111101010010100000001010100
001010000001011000101000001000010010100010101010101101000011
110011100110110101110111001011011101111001101001100111101001
101110101001001011111100000010010011101100110111011010011110
010111001110000001010101110111101011111101011111111001101010
111010100110111111010100000100010010111111101111100110100100
110101100100011110101010001001010001010101001000100100110101
101010110001100110001000100000110100001001000101000000001010
010001001000000101100100000100000111000100001100101101000010

>DE-NDS_AllerBoehme_Altenboitzen_16-02
010101001101011100010101101010110010011111111100101010001101
001011101111110111101011110110111110101011011110101101110100
000101110101111110001001111111010111111100010000110010111011
011111101010011000100010000010000100110000111100101000010001
010110100000100001011111010001111000101001100100011010110000
111110011001000010111101011001010010100011001100100100000000
000010101010100011010011010000101011001011001000000000100001
101110110010011010011011111001110001011111111011100111011001
110011111111110111111101011110000100001011011010010111010111
101001110101111010110111011000110110000111101100110110010101
011001110010110000100110101110000010100010101101110010110011
010001101110100110110011111110111001000000100010011001010000
100011100111010101110100001110101001110101010100000001110010
100010000100000100110100111011010110101010010100000001010100
001010000001011000101000001000010010100010101010101101000011
110011100110110101110011001011011101111001101001000111101001
101110101001001011111100000010010011001100110111011010011110
010011001110000001010101110111101011111101011111111001101010
111010100110111111010100000100010010111111101111100110100100
110101100100011110001010001001010001010100001000100100010101
101010110000100110001000100000100100001001000101000000000010
010000001000000101100000000100000111000100001000101101000010

>DE-NDS_AllerBoehme_Altenboitzen_16-03
010101001101011100010101101010110010011111111100101010001101
001011101111110111101011110110111110101011011110101101110100
000101110101111110001001111111010111111100010000110010111011
011111101010011000100010000010000100110000111100101000010001
010110100000100001011111010001111000101001100100011010110000
111110011001000010111101011001010010100011001100100100000000
000010101010100011010011010000101011001011001000000000100001
101110110010011010011011111001110001011111111011100111011001
110011111111110111111101011110000100001011011010010111010111
101001110101111010110111011000110110000111101100110110010101
011001110010110000100110101110000010100010101101110010110011
010001101110100110110011111110111001000000100010011001010000
100011100111010101110100001110101001110101010100000001110010
100010000100000100110100111011010110101010010100000001010100
001010000001011000101000001000010010100010101010101101000011
110011100110110101110011001011011101111001101001000111101001
101110101001001011111100000010010011001100110111011010011110
010011001110000001010101110111101011111101011111111001101010
111010100110111111010100000100010010111111101111100110100100
110101100100011110001010001001010001010100001000100100010101
101010110000100110001000100000100100001001000101000000000010
010000001000000101100000000100000111000100001000101101000010

>DE-NDS_AllerBoehme_Altenboitzen_16-04
010101001101011100010101101010110010011111111100101010001101
001011101111110111101011110110111110101011011110101101110100
000101110101111110001001111111010111111100010000110010111011
011111101010011000100010000010000100110000111100101000010001
010110100000100001011111010001111000101001100100011010110000
111110011001000010111101011001010010100011001100100100000000
000010101010100011010011010000101011001011001000000000100001
101110110010011010011011111001110001011111111011100111011001
110011111111110111111101011110000100001011011010010111010111
101001110101111010110111011000110110000111101100110110010101
011001110010110000100110101110000010100010101101110010110011
010001101110100110110011111110111001000000100010011001010000
100011100111010101110100001110101001110101010100000001110010
100010000100000100110100111011010110101010010100000001010100
001010000001011000101000001000010010100010101010101101000011
110011100110110101110011001011011101111001101001000111101001
101110101001001011111100000010010011001100110111011010011110
010011001110000001010101110111101011111101011111111001101010
111010100110111111010100000100010010111111101111100110100100
111101100100011110001010001001010001010100001000100100010101
101010110000100110001000100000100100001001000101000000000010
010000001000000101100000000100000111000100001000101101000010

>DE-NDS_AllerBoehme_Altenboitzen_16-05
010101001101011100010101101010110010011111111100101010001101
001011101111110111101011110110111110101011011110101101110100
000101110101111110001001111111010111111100010000110010111011
011111101010011000100010000010000100110000111100101000010001
010110100000100001011111010001111000101001100100011010110000
111110011001000010111101011001010010100011001100100100000000
000010101010100011010011010000101011001011001000000000100001
101110110010011010011011111001110001011111111011100111011001
110011111111110111111101011110000100001011011010010111010111
101001110101111010110111011000110110000111101100110110010101
011001110010110000100110101110000010100010101101110010110011
010001101110100110110011111110111001000000100010011001010000
100011100111010101110100001110101001110101010100000001110010
100010000100000100110100111011010110101010010100000001010100
001010000001011000101000001000010010100010101010101101000011
110011100110110101110011001011011101111001101001000111101001
101110101001001011111100000010010011001100110111011010011110
010011001110000001010101110111101011111101011111111001101010
111010100110111111010100000100010010111111101111100110100100
110101100100011110001010001001010001010100001000100100010101
101010110000100110001000100000100100001001000101000000000010
010000001000000101100000000100000111000100001000101101000010

>DE-NDS_AllerBoehme_Altenboitzen_16-06
010101001101011100010101101010110010011111111100101010001101
001011101111110111101011110110111110101011011110101101110100
000101110101111110001001111111010111111100010000110010111011
011111101010011000100010000010000100110000111100101000010001
010110100000100001011111010001111000101001100100011010110000
111110011001000010111101011001010010100011001100100100000000
000010101010100011010011010000101011001011001000000000100001
101110110010011010011011111001110001011111111011100111011001
110011111111110111111101011110000100001011011010010111010111
101001110101111010110111011000110110000111101100110110010101
011001110010110000100110101110000010100010101101110010110011
010001101110100110110011111110111001000000100011011001010000
100011100111010101110100001110101001110101010100000001110010
100010000100000100110100111011010110101010010100000001010100
001010000001011000101000001000010010100010101010101101000011
110011100110110101110011001011011101111001101001000111101001
101110101001001011111100000010010011001100110111011010011110
010011001110000001010101110111101011111101011111111001101010
111010100110111111010100000100010010111111101111100110100100
110101100100011110001010001001010001010100001000100100010101
101010110000100110001000100000100100001001000101000000000010
010000001000000101100000000100000111000100001000101101000010

>DE-NDS_AllerBoehme_Altenboitzen_16-07
010101001101011100010101101010110010011111111100101010001101
001011101111110111101011110110111110101011011110101101110100
000101110101111110001001111111010111111100010000110010111011
011111101010011000100010000010000100110000111100101000010001
010110100000100001011111010001111000101001100100011010110000
111110011001000010111101011001010010100011001100100100000000
000010101010100011010011010000101011001011001000000000100001
101110110010011010011011111001110001011111111011100111011001
110011111111110111111101011110000100001011011010010111010111
101001110101111010110111011000110110000111101100110110010101
011001110010110000100110101110000010100010101101110010110011
010001101110100110110011111110111001000000100010011001010000
100011100111010101110100001110101001110101010100000001110010
100010000100000100110100111011010110101010010100000001010100
001010000001011000101000001000010010100010101010101101000011
110011100110110101110011001011011101111001101001000111101001
101110101001001011111100000010010011001100110111011010011110
010011001110000001010101110111101011111101011111111001101010
111010100110111111010100000100010010111111101111100110100100
110101100100011110001010001001010001010100001000100100010101
101010110000100110001000100000100100001001000101000000000010
010000001000000101100000000100000111000100001000101101000010

>DE-NDS_AllerBoehme_Altenboitzen_16-08
011101001101011100010101101010110010011111111100101010001101
001011101111110111101011110110111110101011011110101101110100
000101110101111110001001111111010111111100010000110010111011
011111101010011000100010000010000100110000111100101000010001
010110100000100001011111010001111000101001100100011010110000
111110011001000010111101011001010010100011001100100100000000
000010101010100011010011010000101011001011001000000000100001
101110110010011010011011111001110001011111111011100111011001
110011111111110111111101011110000100001011011010010111010111
101001110101111010110111011000110110000111101100110110010101
011001110010110000100110101110000010100010101101110010110011
010001101110100110110011111110111001000000100011011001011000
100011100111010101110100001110101001110101010100000001110010
100010000100000100110100111011010110101010010100000001010100
001010000001011000101000001000010010100010101010101101000011
110011100110110101110011001011011101111001101001000111101001
101110101001001011111100000010010011001100110111011010011110
010011001110000001010101110111101011111101011111111001101010
111010100110111111010100000100010010111111101111100110100100
110101100100011110001010001001010001010100001000100100010101
101010110000100110001000100000100100001001000101000000000010
010000001000000101100000000100000111000100001000101101000010

>DE-NDS_Aller_EsselerGraben_15-01
010101000101111100010101101001110010011111111100101010001101
001011101101110111101011110110111110011111011011101101111100
110101110101111110001001111111010111101100011000111010111011
010111101010011000100010000110000100101001111100101000010001
010110100000100001011111011001101101100101100100011010110000
111110011001000010011101011001010000100011101100100100000000
100010101010100011010111010000111010001011001000000010101001
101110110010001010011010111001110001010111111011100111011001
110011111111110110110101111111000100011011111010010101010011
101001111101001011110111111000110110100111101100110110010101
011001110010110000100110101110000010100010101101110010110001
010001101110100110110011111110111001000001100010011001010000
100011100111010101010100001100101001110101010100000101111010
100010000101000100110110111001010110101010010100000011010100
001010000000011000101000001000010010100010101010101101000011
110011100110110101110111001011011101111001101001001111101001
001101101111001011111100000010010011001100110111011010011110
010011001110000001010111110111101011111101011111111001101010
111110100110111111011100000100010010011111101111100111100100
110101100100011110011110001001010001010100001011100110010100
101010110000100110011000101000100100001001110101000000000010
010000101000000101100000000100000101000100001000101101001010

>DE-NDS_Aller_EsselerGraben_15-02
010101000101111100010101101001110010011111111100101010001101
001011101101110111101011110110111110011111011011101101111100
110101110101111110001001111111010111101100011000111010111011
010111101010011000100010000110000100101001111100101000010001
010110100000100001011111011001101101100101100100011010110000
111110011001000010011101011001010000100011101100100100000000
100010101010100011010111010000111010001011001000000010101001
101110110010001010011010111001110001010111111011100111011001
110011111111110110110101111111000100011011111010010101010011
101001111101001011110111111000110110100111101100110110010101
011001110010110000100110101110000010100010101101110010110001
010001101110100110110011111110111001000001100010011001010000
100011100111010101010100001100101001110101010100000101111010
100010000101000100110110111001010110101010010100000011010100
001010000000011000101000001000010010100010101010101101000011
110011100110110101110111001011011101111001101001001111101001
001101101111001011111100000010010011001100110111011010011110
010011001110000001010111110111101011111101011111111001101010
111110100110111111011100000100010010011111101111100111100100
110101100100011110011110001001010001010100001011100110010100
101010110000100110011000101000100100001001110101000000000010
010000101000000101100000000100000101000100001000101101001010

>DE-NDS_Aller_EsselerGraben_15-03
010101000101111100010101101001110010011111111100101010001101
001011101101110111101011110110111110011111011011101101111100
110101110101111110001001111111010111101100011000111010111011
010111101010011000100010000110000100101001111100101000010001
010110100000100001011111011001101101100101100100011010110000
111110011001000010011101011001010000100011101100100100000000
100010101010100011010111010000111010001011001000000010101001
101110110010001010011010111001110001010111111011100111011001
110011111111110110110101111111000100011011111010010101010011
101001111101001011110111111000110110100111101100110110010101
011001110010110000100110101110000010100010101101110010110001
010001101110100110110011111110111001000001100010011001010000
100011100111010101010100001100101001110101010100000101111010
100010000101000100110110111001010110101010010100000011010100
001010000000011000101000001000010010100010101010101101000011
110011100110110101110111001011011101111001101001001111101001
001101101111001011111100000010010011001100110111011010011110
010011001110000001010111110111101011111101011111111001101010
111110100110111111011100000100010010011111101111100111100110
110101100100011110011110001001010001010100001011100110010100
101010110000100110011000101000100100001001110101000000000010
010000101100000101100000000100000101000100001000101101001010

>DE-NDS_Aller_EsselerGraben_15-04
010101000101111100010101101001110010011111111100101010001101
001011101101110111101011110110111110011111011011101101111100
110101110101111110001001111111010111101100011000111010111011
010111101010011000100010000110000100101001111100101000010001
010110100000100001011111011001101101100101100100011010110000
111110011001000010011101011001010000100011101100100100000000
100010101010100011010111010000111010001011001000000010101001
101110110010001010011010111001110001010111111011100111011001
110011111111110110110101111111000100011011111010010101010011
101001111101001011110111111000110110100111101100110110010101
011001110010110000100110101110000010100010101101110010110001
010001101110100110110011111110111001000001100010011001010000
100011100111010101010100001100101001110101010100000101111010
100010000101000100110110111001010110101010010100000011010100
001010000000011000101000001000010010100010101010101101010011
110011100110110101110111001011011101111001101001001111101001
001101101111001011111100000010010011001100110111011010011110
010011001110000001010111110111101011111101011111111001101010
111110100110111111011100000100010010011111101111100111100100
110101100100011110011110001001010001010100001011100110010100
101010110000100110011000101000100100001001110101000000000010
010000101000000101100000000100000101000100001000101101001010

>DE-NDS_Aller_EsselerGraben_15-05
010101000101111100010101101001110010011111111100101010001101
001011101101110111101011110110111110011111011011101101111100
110101110101111110001001111111010111101100011000111010111011
010111101010011000100010000110000100101001111100101000010001
010110100000100001011111011001101101100101100100011010110000
111110011001000010011101011001010000100011101100100100000000
100010101010100011010111010000111010001011001000000010101001
101110110010001010011010111001110001010111111011100111011001
110011111111110110110101111111000100011011111010010101010011
101001111101001011110111111000110110100111101100110110010101
011001110010110000100110101110000010100010101101110010110001
010001101110100110110011111110111001000001100010011001010000
100011100111010101010100001100101001110101010100000101111010
100010000101000100110110111001010110101010010100000011010100
001010000000011000101000001000010010100010101010101101000011
110011100110110101110111001011011101111001101001001111101001
001101101111001011111100000010010011001100110111011010011110
010011001110000001010111110111101011111101011111111001101010
111110100110111111011100000100010010011111101111100111100100
110101100100011110011110001001010001010100001011100110010100
101010110000100110011000101000100100001001110101000000000010
010000101000000101100000000100000101000100001000101101001010

>DE-NDS_Aller_EsselerGraben_15-06
010101000101111100010101101001110010011111111100101010001101
001011101101110111101011110110111110011111011011101101111100
110101110101111110001001111111010111101100011000111010111011
010111101010011000100010000110000100101001111100101000010001
010110100000100001011111011001101101100101100100011010110000
111110011001000010011101011001010000100011101100100100000000
100010101010100011010111010000111010001011001000000010101001
101110110010001010011010111001110001010111111011100111011001
110011111111110110110101111111000100011011111010010101010011
101001111101001011110111111000110110100111101100110110010101
011001110010110000100110101110000010100010101101110010110001
010001101110100110110011111110111001000001100010011001010000
100011100111010101010100001100101001110101010100000101111010
100010000101000100110110111001010110101010010100000011010100
001010000000011000101000001000010010100010101010101101000011
110011100110110101110111001011011101111001101001001111101001
001101101111001011111100000010010011001100110111011010011110
010011001110000001010111110111101011111101011111111001101010
111110100110111111011100000100010010011111101111100111100100
110101100100011110011110001001010001010100001011100110010100
101010110000100110011000101000100100001001110101000000000010
010000101000000101100000000100000111000100001000101101001010

>DE-NDS_Aller_EsselerGraben_15-07
010101000101111100010101101001110010011111111100101010001101
001011101101110111101011110110111110011111011011101101111100
110101110101111110001001111111010111101100011000111010111011
010111101010011000100010000110000100101001111100101000010001
010110100000100001011111011001101101100101100100011010110000
111110011001000010011101011001010000100011101100100100000000
100010101010100011010111010000111010001011001000000010101001
101110110010001010011010111001110001010111111011100111011001
110011111111110110110101111111000100011011111010010101010011
101001111101001011110111111000110110100111101100110110010101
011001110010110000100110101110000010100010101101110010110001
010001101110100110110011111110111001000001100010011001010000
100011100111010101010100001100101001110101010100000101111010
100010000101000100110110111001010110101010010100000011010100
001010000000011000101000001000010010100010101010101101000011
110011100110110101110111001011011101111001101001001111101001
001101101111001011111100000010010011001100110111011010011110
010011001110000001010111110111101011111101011111111001101010
111110100110111111011100000100010010011111101111100111100100
110101100100011110011110001001010001010100001011100110010100
101010110000100110011000101000100100001001110101000000000010
010000101000000101100000000100000101000100001000101101001010

>DE-NDS_Aller_EsselerGraben_15-08
010101000101111100010101101001110010011111111100101010001101
001011101101110111101011110110111110011111011011101101111100
110101110101111110001001111111010111101100011000111010111011
010111101010011000100010000110000100101001111100101000010001
010110100000100001011111011001101101100101100100011010110000
111110011001000010011101011001010000100011101100100100000000
100010101010100011010111010000111010001011001000000010101001
101110110010001010011010111001110001010111111011100111011001
110011111111110110110101111111000100011011111010010101010011
101001111101001011110111111000110110100111101100110110010101
011001110010110000100110101110000010100010101101110010110001
010001101110100110110011111110111001000001100010011001010000
100011100111010101010100001100101001110101010100000101111010
100010000101000100110110111001010110101010010100000011010100
001010000000011000101000001000010010100010101010101101000011
110011100110110101110111001011011101111001101001001111101001
001101101111001011111100000010010011001100110111011010011110
010011001110000001010111110111101011111101011111111001101010
111110100110111111011100000100010010011111101111100111100100
110101100100011110011110001001010001010100001011100110010100
101010110000100110011000101000100100001001110101000000000010
010000101000000101100000000100000101000100001000101101001010

>DE-NDS_Ems_Papenburg_42-04
010101000101111100010101101100110010011111111100101010101101
101011100111110111101011110110110101111111011011101101111100
010101110101111110001001111111010101000100110000110010111011
010110101010011000101010001110001101101000111100101000010001
010110100001100001011111011001100100100001100110011010010000
111111011001000011011101011001010110000011101100100001000000
100010101010100011010111010000101011001011011000000010100101
101110110010011010011010111001110001011111111011100111011001
110010111100110111111101111110000100101011011011010111111111
101001111101111001110111111000111110100111111100110110010001
010001110011110001100110101011000010100010101111110010110011
010001110110100000110011111110011000000001111111010011010001
110011100111010101110110001010101101100101110100000101110010
110010000100000100110110111001010110101010010101100011000100
101010010000011000101000001000010010100011101010101101001011
110011100110110101110011001111011101111001101001000111101001
101111101101001011111111000010100111001100110111111010011110
010011001110000001010111100111101011111101001111111001101010
101010000110111111011100000100010010111111101011100111110110
110001110110011110001110001001110000010110001000000110010101
101010110000100110000100100000100100001001110101000001000010
010000001100100101100000000100000101000100001000100101001010

>DE-NDS_Ems_Papenburg_42-05
010101000101111100010101101100110010011111111100101010101101
101011100111110111101011110110110101111111011011101101111100
010101110101111110001001111111010101000100110000110010111011
010110101010011000101010001110001101101000111100101000010001
010110100001100001011111011001100100100001100110011010010000
111111011001000011011101011001010110000011101100100001000000
100010101010100011010111010000101011001011011000000010100001
101110110010011010011010111001110001011111111011100111011001
110010111100110111111101111110000100101011011011010111111111
101001111101111001110111111010111110100111111100110110010001
010001110011110001100110101011000010100010101111110010110011
010001110110100000110011111110011000000001111111010011010001
110011100111010101110110001010101101100101110100000101110010
110010000100000100110110111001010110101010010101000011000100
101010010000011000101000001000010010100011101010101101001011
110011100110110101110011001111011101111001101001000111101001
101111101101001011111111000010100111001100110111111010011110
010011001110000001010111100111101011111101001111111001101010
101010100110111111011100000100010010111111101011100111110110
110001110110011110001110001001110000010110001000000110010101
101010110000100110000100100000100100001001110101000001000010
010000001100100101100000000100000101000100001000100101001010

>DE-NDS_Ems_Papenburg_42-06
010101000101111100010101101100110010011111111100101010101101
101011100111110111101011110110110101111111011011101101111100
010101110101111110001001111111010101000100110000110010111011
010110101010011000101010001110001101101000111100101000010001
010110100001100001011111011001100100100001100110011010010000
111111011001000011011101011001010110000011101100100001000000
100010101010100011010111010000101011001011011000000010100101
101110110010011010011010111001110001011111111011100111011001
110010111100110111111101111110000100101011011011010111111111
101001111101111001110111111000111110100111111100110110010001
010001110011110001100110101011000010100010101111110010110011
010001110110100000110011111110011000000001111111010011010001
110011100111010101110110001010101101100101110100000101110010
110010000100000100110110111001010110101010010101100011000100
101010010000011000101000001000010010100011101010101101001011
110011100110110101110011001111011101111001101001000111101001
101111101101001011111111000010100111001100110111111010011110
010011001110000001010111100111101011111101001111111001101010
101010100110111111011100000100010010111111101011100111110110
110001110110011110001110001001110000010110001000000110010101
101010110000100110000100100000100100001001110101000001000010
010000001100100101100000000100000101000100001000100101001010

>DE-NDS_Ems_Papenburg_42-07
010101000101111100010101101100110010011111111100101010101101
101011100111110111101011110110110101111111011011101101111100
010101110101111110001001111111010101000100110000110010111011
010110101010011000101010001110001101101000111100101000010001
010110100001100001010111011001110100100001100110011010010000
111111011001000011011101011001010110000011101100100001000000
100010101010100011010111010000101011001011011000000010100001
101110110010011010011010111001110001011111111011100111011001
110010111100110111111101111110000100101011011011010111111111
101001111101111001110111111010111110110111111100110110010001
010001110011110001100110101011000010100010101111110010110011
010001110110100000110011111111011000000001111111010011010001
111011100111110101110110001010101111100101110100000101110010
110010010100000100110110111001010110101010010101000011000100
101010010000011000101000001000010010100011101010101101001011
110011100110110101110011001111011101111001101001000111101001
101111101101001011111111000010100111001100110111111010011110
010011001110000001010111100111101011111101001111111001101010
101010100110111111011100000100010010111111101011100111110110
110001110110011110001110001001110000010110001000000110010101
101010110000100110000100100000100100001001110101000001000010
010000001100100101100000000100000101000100001000100101001010

>DE-NDS_Ems_Papenburg_42-08
010101000101111100010101101100110010011111111100101010101101
101011100111110111101011110110110101111111011011101101111100
010101110101111110001001111111010101000100110000110010111011
010110101010011000101010001110001101101000111100101000010001
010110100001100001011111011001100100100001100110011010010000
111111011001000011011101011001010110000011101100100001000000
100010101010100011010111010000101011001011011000000010100001
101110110010011010011010111001110001011111111011100111011001
110010111100110111111101111110000100101011011011010111111111
101001111101111001110111111000111110100111111100110110010001
010001110011110001100110101011000010100010101111110010110011
010001110110100000110011111110011000000001111111010011010001
110011100111010101110110001010101101100101110100000101110010
110010000100000100110110111001010110101010010101100011000100
101010010000011000101000001000010010100011101010101101001011
110011100110110101110011001111011101111001101001000111101001
101111101101001011111111000010100111001100110111111010011110
010011001110000001010111100111101011111101001111111001101010
101010100110111111011100000100010010111111101011100111110110
110001110110011110001110001001110000010110001000000110010101
101010110000100110000100100000100100001001110101000001000010
010000001100100101100000000100000101000100001000100101001010

>DE-NDS_Ems_Papenburg_42-09
010101000101111100010101101100110010011111111100101010101101
101011100111110111101011110110110101111111011011101101111100
010101110101111110001001111111010101000100110000110010111011
010110101010011000101010001110001101101000111100101000010001
010110100001100001011111011001100100100001100110011010010000
111111011001000011011101011001010110000011101100100001000000
100010101010100011010111010000101011001011011000000010100001
101110110010011010011010111001110001011111111011100111011001
110010111100110111111101111110000100101011011011010111111111
101001111101111001110111111000111110100111111100110110010001
010001110011110001100110101011000010100010101111110010110011
010001110110100000110011111110011000000001111111010011010001
110011100111010101110110001010101101100101110100000101110010
110010000100000100110110111001010110101010010101000011000100
101010010000011000101000001000010010100011101010101101001011
110011100110110101110011001111011101111001101001000111101001
101111101101001011111111000010100111001100110111111010011110
010011001110000001010111100111101011111101001111111001101010
101010100110111111011100000100010010111111101011100111110110
110001110110011110001110001001110000010110001000000110010101
101010110000100110000100100000100100001001110101000001000010
010000001100100101100000000100000101000100001000100101001010

>DE-NDS_Ems_Papenburg_42-10
010101000101111100010101101100110010011111111100101010101101
101011100111110111101011110110110101111111011011101101111100
010101110101111110001001111111010101000100110000110010111011
010110101010011000101010001110001101101000111100101000010001
010110100001100001010111011001110100100001100110011010010000
111111011001000011011101011001010110000011101100100001000000
100010101010100011010111010000101011001011011000000010100001
101110110010011010011010111001110001011111111011100111011001
110010111100110111111101111110000100101011011011010111111111
101001111101111001110111111010111110110111111100110110010001
010001110011110001100110101011000010100010101111110010110011
010001110110100000110011111111011000000001111111010011010001
111011100111110101110110001010101111100101110100000101110010
110010010100000100110110111001010110101010010101000011000100
101010010000011000101000001000010010100011101010101101001011
110011100110110101110011001111011101111001101001000111101001
101111101101001011111111000010100111001100110111111010011110
010011001110000001010111100111101011111101001111111001101010
101010100110111111011100000100010010111111101011100111110110
110001110110011110001110001001110000010110001000000110010101
101010110000100110000100100000100100001001110101000001000010
010000001100100101100000000100000101000100001000100101001010

>DE-NDS_Ems_Papenburg_42-11
010101000101111100010101101100110010011111111100101010101101
101011100111110111101011110110110101111111011011101101111100
010101110101111110001001111111010101000100110000110010111011
010110101010011000101010001110001101101000111100101000010001
010110100001100001010111011001110100100001100110011010010000
111111011001000011011101011001010110000011101100100001000000
100010101010100011010111010000101011001011011000000010100001
101110110010011010011010111001110001011111111011100111011001
110010111100110111111101111110000100101011011011010111111111
101001111101111001110111111000111110110111111100110110010001
010001110011110001100110101011000010100010101111110010110011
010001110110100000110011111111011000000001111111010011010001
111011100111010101110110001010101111100101110100000101110010
110010000100000100110110111001010110101010010101000011000100
101010010000011000101000001000010010100011101010101101001011
110011100110110101110011001111011101111001101001000111101001
101111101101001011111111000010100111001100110111111010011110
010011001110000001010111100111101011111101001111111001101010
101010100110111111011100000100010010111111101011100111110110
110001110110011110001110001001110000010110001000000110010101
101010110000100110000100100000100100001001110101000001000010
010000001100100101100000000100000101000100001000100101001010

>DE-NDS_Rhein_Wesermarsch_04-01
101001000101110100100101101001100010110111101101001100001101
010111001011100111110110001011101100001011110110101101110110
000001110100111100001000001111010100111000100000000000000000
100001000000010000000010000010000101000000111101000000100001
010010100000100001100010100001111001000001100100001100010000
101110011001000010001100000000100100000101010000000100000000
000000000000100011010111010001001011001010000000000001000001
101110101010010101001010001000100010101111011011010100111001
110010111110110110111011011101000110001110101010010101010101
101011100101101101100110111001010110100011001100100110100111
011010010100110000100110111010000011000001010100010011011101
010001101110100011100011111110101010000000100010111001100000
100010101000101100010100000101101100000101010100000001010010
100010000100000100111000101001010110100000010010000001000010
001010001000011000001000001000010000000010101010100101000100
110011101101101011110011001011010001110000110001000001001001
010000000101011100100100001000010001000010110011001011000110
101111001000100000000001001101001000001100000001011011000100
001000100000010000000100100000000000011111100101101010010000
010001100100011000001100000011000101010000001000001100000001
100000110000001001000001010010000100001000000000100010000001
000000100000000000100000000000001001000100000000000000000010

>DE-NDS_Rhein_Wesermarsch_04-02
101001000101110100100101101001100010110111101101001100001101
010111001011100111110110001011101100001011110110101101110110
000001110100111100001000001111010100001000100000000000000000
100001000000010000000010010010000101000000111101000000100001
010010100000100001100010100001111001000001100100001100010000
101110011001000010001100000000100100000101010000000100000000
000000000000100011010111010001001011001010000000000001000001
101110101010010101001010001000100010101111011011010100111001
110010111110110110111011011101000110001110101010010101010101
101011100101101101100110111001010110100011001100100110100111
011010010100110000100110111010000011000001010100010011011101
010001101110100011100011111110101010000000100010111001100000
100010101000101100010100000101101000000101010100000001010010
100010000100000100111000101001010110100000010100000001000010
001010001000011000001000001000010000000010101010100101000100
110011101101101011110011001011010001110000110001000001001001
010000000101011100100100001000010001000010110011001011000110
101111001000100000000001001101001000001100000001011011000100
001000100000010000000100100000000000011111100101101010010000
010001100100011000001100000011000101010000001000001100000001
100000110000001001000001010010000100001000000000100010000001
000000100000000000100000000000001001000100000000000000000010

>DE-NDS_Rhein_Wesermarsch_04-03
101001000101110100100101101001100010110111101101001100001101
010111001011100111110110001011101100001011110110101101110110
000001110100111100001000001111010100101000100000000000000000
100001000000010000000010010010000101000000111101000000100001
010010100000101001100010100001111001000001100100001100010000
101110011001000010001100000000100100000101010000000100000000
000000000000100011010111010001001011001010000000000001000001
101110101010010101001010001000100010101111011011010100111001
110010111110110110111011011101000110001110101010010101010101
101011100101101101100110111001010110100011001100100110100111
011010010100110000100110111010000011000001010100010011011101
010001101110100011100011111110101010000000100010111001100000
100010101000101100010100000101101000000101010100000001010010
100010000100000100111000101001010110100000010100000001000010
001010001000011000001000001000010000000010101010100101000100
110011101101101011110011001011010001110000110001000001001001
010000000101011100100100001000010001000010110011001011000110
101111001000100000000001001101001000001100000001011011000100
001000100000010000000100100000000000011111100101101010010000
010001100100011000001100000011000101010000001000001100000001
100000110000001001000001010010000100001000000000100010000001
000000100000000000100000000000001001000100000000000000000010

>DE-NDS_Rhein_Wesermarsch_04-04
101001000101110100100101101001100010110111101101001100001101
010111001011100111110110001011101100001011110110101101110110
000001110100111100001000001111010100001000100000000000000000
100001000000010000000010000010000101000000111101000000100001
010010100000100001100010100001111001000001100100001100010000
101110011001000010001100000000100100000101010000000100000000
000000000000100011010111010001001011001010000000000001000001
101110101010010101001010001000100010101111011011010100111001
110010111110110110111011011101000110001110101010010101010101
101011100101101101100110111001010110100011001100100110100111
011010010100110000100110111010000011000001010100010011011101
010001101110100011100011111110101010000000100010111001100000
100010101000101100010100000101101000000101010100010001010010
100010000100000100111000101001010110100000010100000001000010
001010001000011000001000001000010000000010101010100101000100
110011101101101011110011001011010001110000110001000001001001
010000000101011100100100001000010001000010110011001011000110
101111001000100000000001001101001000001100000001011011000100
001000100000010000000100100000000000011111100101101010010000
010001100100011000001100000011000101010000001000001100000001
100000110000001001000001010010000100001000000000100010000001
000000100000000000100000000000001001000100000000000000000010

>DE-NDS_Rhein_Wesermarsch_04-05
101001000101110100100101101001100010110111101101001100001101
010111001011100111110110001011101100001011110110101101110110
000001110100111100001000001111010100001000100000000000000000
100001000000010000000010000010000101000000111101000000100001
010010100000100001100010100001111001000001100100001100010000
101110011001000010001100000000100100000101010000000100000000
000000000000100011010111010001001011001010000000000001000001
101110101010010101001010001000100010101111011011010100111001
110010111110110110111011011101000110001110101010010101010101
101011100101101101100110111001010110100011001100100110100111
011010010100110000100110111010000011000001010100010011011101
010001101110100011100011111110101010000000100010111001100000
100010101000101100010100000101101000000101010100010001010010
100010000100000100111000101001010110100000010100000001000010
001010001000011000001000001000010000000010101010100101000100
110011101101101011110011001011010001110000110001000001001001
010000000101011100100100001000010001000010110011001011000110
101111001000100000000001001101001000001100000001011011000100
001000100000010000000100100000000000011111100101101010010000
010001100100011000001100000011000101010000001000001100000001
100000110000001001000001010010000100001000000000100010000001
000000100000000000100000000000001001000100000000000000000010

>DE-NDS_Weser_Wesermarsch_03-01
101001000101110100100101101001101011010111101101001100001101
010111000011100111101110000110101110001011101110101101110100
010001110100111100001000111111110110001000010000010011000100
010001100010011000100010000110000001010000101011001001100001
011010110010100001110011100001111001001001100000001110110000
111110011001000010011101000000010100100101010100000100000000
000000000000100011010011010000101010001010010000000000100001
110110001010110100010010001001100010101001011101010010101001
110010111001010111101011011010000110001110110010010101010111
001010100101001001100100001000100110000011001100101110101010
011010010100110000100110111100000010000001001001010010010000
010001100110100010111001101100101010000000100010111001100000
100010101110101100010100000101101001010101011100000000000010
100000000100000100111000001000100100100000010100000001000100
001010000000011000000100001000010000100000111010100101000100
110011011011010111110000101001011001110000101001001010111001
000000000101011000000100001000010101001010000110011011001011
101011101010100010000001000101001000000101000001011101010100
001010100000010000000100100000000000011010101011100010100000
010101000000011110001100000011000100010000011000001010000001
100001000010001001000000110010000100001000000101100010000001
010000001000000000100000000000001000000100000000000000000010

>DE-NDS_Weser_Wesermarsch_03-02
101001000101110100100101111001101011110111101101001100001101
010111000011000111101110000110101110001011100110101101110100
010001110101111100001000000111010110001000010000000011001100
010001100000011000100010000010000001010000101101000000100001
010010100000100001100001100001011001001001100000001110110000
111110011001000010011000000000010100100101010100000100000000
000000000000100011010011000000101010001010010000000000100001
110110001010110100010010001001100010101001011101010010101001
110010111001010111101011011010000110001110110010010101010111
001010100101001001100100001000100110000011001100101110101010
011010010100110000100110111100000010000001001001010010010000
010001100110100010111001101100101010000000100010111001100000
100010101110101100010100000101101001010101011100000000000010
100000000100000100111000001000100100100000010100000001000100
001010000000011000000100001000010000100000111010100101000100
110011011011010111110000101001011001110000101001001010111001
000000000101011000000100001000010101001010000110011011001011
101011101010100010000001000101001000000101000001011101010100
001010100000010000000100100000000000011010101011100010100000
010101000000011110001100000011000100010000011000001010000001
100001000010001001000000110010000100001000000101100010000001
010000001000000000100000000000001000000100000000000000000010

>DE-NDS_Weser_Wesermarsch_03-03
101010000101010100100101111000101010110111101101001100001101
010111101011100111101110000110101100011011011110101101110100
000101110101111110001000101111010110001000010000000011001100
010001101010011000100010000110000101010000111101000000100001
011010110000100001100011100001111001001001111000001110110001
011110011010000010101101000000010100000101110100000100000000
000000100000100011010011010000101011001010000001000010100001
110110001010110100010010001001100010101001011101010010101001
110010111001010111101011011010000110001110110010010101010111
001010100101001001100100001000100110000011001100101110101010
011010010100110000100110111100000010000001001001010010010000
010001100110100010111001101100101010000000100010111001100000
100010101110101100010100000101101001010101011100000000000010
100000000100000100111000001000100100100000010100000001000100
001010000000011000000100001000010000100000111010100101000100
110011011011010111110000101001011001110000101001001010111001
000000000101011000000100001000010101001010000110011011001011
101011101010100010000001000101001000000101000001011101010100
001010100000010000000100100000000000011010101011101010100000
010101000000011110001100000011000100010000011000001010000001
100001000010001001000000110010000100001000000101100010000001
010000001000000000100000000000001000000100000000000000000010

>DE-NDS_Weser_Wesermarsch_03-04
101010000101110100100101101011101010111111101101001100001101
010111101011100111101110000110101100011011101110101101110100
000001110101111100001000001111010110001000010000000011001100
010111100010011000100010000110000101010000111101000000100001
011010110000100001100011101001011001001001101000001110110001
011110011010000010101100100000010100100101010100000100000000
000000100000100011010011010000101011001010000000000000100001
110110001010110100010010001001100010101001011101010010101001
110010111001010111101011011010000110001110110010010101010111
001010100101001001100100001000100110000011001100101110101010
011010010100110000100110111100000010000001001001010010010000
010001100110100010111001101100101010000000100010111001100000
100010101110101100010100000101101001010101011100000000000010
100000000100000100111000001000100100100000010100000001000100
001010000000011000000100001000010000100000111010100101000100
110011011011010111110000101001011001110000101001001010111001
000000000101011000000100001000010101001010000110011011001011
101011101010100010000001000101001000000101000001011101010100
001010100000010000000100100000000000011010101011101010100000
010101000000011110001100000011000100010000011000001010000001
100001000010001001000000110010000100001000000101100010000001
010000001000000000100000000000001000000100000000000000000010

>DE-NDS_Weser_Wesermarsch_03-05
101010000101110100100101101011101010111111101101001100001101
010111101011100111101110000110101100001011101110101101110100
000001110101111100001000001111010110001000010000000011001100
010111100010011000100010000110000101010000111101000000100001
011010110000100001101011101001011001001001101000001110110001
011110011010000010101100100000010100100101010100000100000000
000000100000100011010011010000101011001010000000000000100001
110110001010110100010010001001100010101001011101010010101001
110010111001010111101011011010000110001110110010010101010111
001010100101001001100100001000100110000011001100101110101010
011010010100110000100110111100000010000001001001010010010000
010001100110100010111001101100101010000000100010111001100000
100010101110101100010100000101101001010101011100000000000010
100000000100000100111000001000100100100000010100000001000100
001010000000011000000100001000010000100000111010100101000100
110011011011010111110000101001011001110000101001001010111001
000000000101011000000100001000010101001010000110011011001011
101011101010100010000001000101001000000101000001011101010100
001010100000010000000100100000000000011010101011101010100000
010101000000011110001100000011000100010000011000001010000001
100001000010001001000000110010000100001000000101100010000001
010000001000000000100000000000001000000100000000000000000010

>DE-NDS_Weser_Wesermarsch_03-06
101010000100010000100101101001100010110111101101001100001101
010111101011100111101110000110101100001011101110101101110100
000001110101111100001000001111010110001000010000000011001100
010111100010011000100010000110000101010000111101000000100001
011010110000100001100011101001011001001001101000001110110001
011110011010000010101100100000010100100101010100000100000000
000000100000100011010011010000101011001010000000000000100001
110110001010110100010010001001100010101001011101010010101001
110010111001010111101011011010000110001110110010010101010111
001010100101001001100100001000100110000011001100101110101010
011010010100110000100110111100000011000001001001010010010000
010001100110100010111001101100101010000000100010111001100000
100010101110101100010100000101101001010101011100000000000010
100000000100000100111000001000100100100000010100000001000100
001010000000011000000100001000010000100000111010100101000100
110011011011010111110000101001011001110000101001001010111001
000000000101011000000100001000010101001010000110011011001011
101011101010100010000001000101001000000101000001011101010100
001010100000010000000100100000000000011010101011101010100000
010101000000011110001100000011000100010000011000001010000001
100001000010001001000000110010000100001000000101100010000001
010000001000000000100000000000001000000100000000000000000010

>DE-NDS_Weser_Wesermarsch_03-09
101010000101110100100101101011101010111111101101001100001101
010111101011100111101110000110101100001011101110101101110100
000101110101111100001000001111010110001000010000000011001100
010111100010011000100010000110000101010000111101000000100001
011010110000100001101011101001011001001001101000001110110001
011110011010000010101100100000010100100101010100000100000000
000000100000100011010011010000101011001010000000000000100001
110110001010110100010010001001100010101001011101010010101001
110010111001010111101011011010000110001110110010010101010111
001010100101001001100100001000100110000011001100101110101010
011010010100110000100110111100000010000001001001010010010000
010001100110100010111001101100101010000000100010111001100000
100010101110101100010100000101101001010101011100010000000010
100000000100000100111000001000100100100000010100000001000100
001010000000011000000100001000010000100000111010100101000100
110011011011010111110000101001011001110000101001001010111001
000000000101011000000100001000010101001010000110011011001011
101011101010100010000001000101001000000101000001011101010100
001010100000010000000100100000000000011010101011101010100000
010101000000011110001100000011000100010000011000001010000001
100001000010001001000000110010000100001000000101100010000001
010000001000000000100000000000001000000100000000000000000010

>DE-NDS_Weser_Wesermarsch_03-10
101010000101110100100101111011101010110111101101001100001101
010111101011100111101110000110101100001011101110101101110100
000101110101111100001000111111010110101000010000000011001100
011111101010011000100010000110000101011000111101000000100001
011010110000100001101011101001111001001001101000001110110001
011110011010000010101101100000010100100101010100000100000000
000000100000100011010011010000101011001010000001000010100001
110110001010110100010010001001100010101001011101010010101001
110010111001010111101011011010000110001110110010010101010111
001010100101001001100100001000100110000011001100101110101010
011010010100110000100110111100000011000001001001010010010000
010001100110100010111001101100101010000000100010111001100000
100010101110101100010100000101101001010101011100010000000010
100000000100000100111000001000100100100000010100000001000100
001010000000011000000100001000010000100000111010100101000100
110011011011010111110000101001011001110000101001001010111001
000000000101011000000100001000010101001010000110011011001011
101011101010100010000001000101001000000101000001011101010100
001010100000010000000100100000000000011010101011101010100000
010101000000011110001100000011000100010000011000001010000001
100001000010001001000000110010000100001000000101100010000001
010000001000000000100000000000001000000100000000000000000010

>DE-NDS_Wuemme_Rotenburg_17-01
010101001101011100010101101010110011011110111100101100001101
110011101111110111101111010110111010111011011111101101111100
000101110101111110001001101111010111101000010000110010111011
011111101110011000100010001010000100010000111100101001100011
010110110000100001100111110001111101101001101000011100110001
011110111001000010101110001001010010100101110100000100000000
000000100010100011010111010000101011001011011000000000100001
101110101010110101011110101001110101010111111111100111011001
110111111101110111111111111110100110001111111011010111010111
101010111111001101110111111000110110000111101100111110010111
011011110101110000100100111110010010100011001101110010110011
011001001110110010111011111110111001000000100010111111010000
100011011111011101010100010100101001110101011100010011110010
101010001100000100110101111001100110101000010100000011000100
101010000000011000100100001000010010100100010100101111100111
110011100111110011110011001011011101111001101001001011101011
111111101111010111111100000010010011001100110111011010101110
100011001100000110010101100111101011101101001101111001101010
111110101111011111010110001000010010111111101111100010100100
110101100100101111001010001001010001010100001011100110010100
101010010000101010011000101001000100001001010101000000000010
010000001100000110100000000100000101000100001000101101000010

>DE-NDS_Wuemme_Rotenburg_17-02
010101001101011100010101101010110011011110111100101100001101
110011101111110111101111010110111010111011011111101101111100
000101110101111110001001101111010111101000010000110010111011
011111101110011000100010001010000100010000111100101001100011
010110110000100001100111110001111101101001101000011100110001
011110111001000010101110001001010010100101110100000100000000
000000100010100011010111010000101011001011011000000000100001
101110101010110101011110101001110101010111111111100111011001
110111111101110111111111111110100110001111111011010111010111
101010111111001101110111111000110110000111101100111110010111
011011110101110000100100111110010010100011001101110010110011
011001001110110010111011111110111001000000100010111111010000
100011011111011101010100010100101001110101011100010011110010
101010001100000100110101111001100110101000010100000011000100
101010000000011000100100001000010010100100010100101111100111
110011100111110011110011001011011101111001101001001011101011
111111101111010111111100000010010011001100110111011010101110
100011001100000110010101100111101011101101001101111001101010
111110101111011111010110001000010010111111101111100110100100
110101100100101110001010001001010001010100001011100110010100
101010010000101010011000101001000100001001010101000000000010
010000001100000110100000000100000101000100001000101101000010

>DE-NDS_Wuemme_Rotenburg_17-03
010101001101011100010101101010110011011110111100101100001101
110011101111110111101111010110111010111011011111101101111100
000101110101111110001001101111010101101000010000110010111011
011111101110011000100010001010000100010000111100101001100011
010110110000100001100111110001111101101001101000011100110001
011110111001000010101110001001010010100101110100000100000000
000000100010100011010111010000101011001011011000000000100001
101110101010110101011110101001110101010111111111100111011001
110111111101110111111111111110100110001111111011010111010111
101010111111001101110111111000110110000111101100111110010111
011011110101110000100100111110010010100011001101110010110011
011001001110110010111011111110111001000000100010111111010000
100011011111011101010100010100101001110101011100010011110010
101010001100000100110101111001100110101000010100000011000100
101010000000011000100100001000010010100100010100101111100111
110011100111110011110011001011011101111001101001001011101011
111111101111010111111100000010010011001100110111011010101110
100011001100000110010101100111101011101101001101111001101010
111110101111011111010110001000010010111111101111100010100100
110101100100101110001010001001010001010100001011100110010100
101010010000101010011000101001000100001001010101000000000010
010000001100000110100000000100000101000100001000101101000010

>DE-NDS_Wuemme_Rotenburg_17-04
010101001101011100010101101010110011011110111100101100001101
110011101111110111101111010110111010111011011111101101111100
000101110101111110001001101111010101101000010000110010111011
011111101110011000100010001010000100010000111100101001100011
010110110000100001100111110001111101101001101000011100110001
011110111001000010101110001001010010100101110100000100000000
000000100010100011010111010000101011001011011000000000100001
101110101010110101011110101001110101010111111111100111011001
110111111101110111111111111110100110001111111011010111010111
101010111111001101110111111000110110000111101100111110010111
011011110101110000100100111110010010100011001101110010110011
011001001110110010111011111110111001000000100010111111010000
100011011111011101010100010100101001110101011100010011110010
101010001100000100110101111001100110101000010100000011000100
101010000000011000100100001000010010100100010100101111100111
110011100111110011110011001011011101111001101001001011101011
111111101111010111111100000010010011001100110111011010101110
100011001100000110010101100111101011101101001101111001101010
111110101111011111010110001000010010111111101111100010100100
110101100100101110001010001001010001010100001011100110010100
101010010000101010011000101001000100001001010101000000000010
010000001100000110100000000100000101000100001000101101000010

>DE-NDS_Wuemme_Rotenburg_17-05
010101001101011100010101101010110011011110111100101100001101
110011101111110111101111010110111010111011011111101101111100
000101110101111110001001101111010111101000010000110010111011
011111101110011000100010001010000100010000111100101001100011
010110110000100001100111110001111101101001101000011100110001
011110111001000010101110001001010010100101110100000100000000
000000100010100011010111010000101011001011011000000000100001
101110101010110101011110101001110101010111111111100111011001
110111111101110111111111111110100110001111111011010111010111
101010111111001101110111111000110110000111101100111110010111
011011110101110000100100111110010010100011001101110010110011
011001001110110010111011111110111001000000100010111111010000
100011011111011101010100010100101001110101011100010011110010
101010001100000100110101111001100110101000010100000011000100
101010000000011000100100001000010010100100010100101111100111
110011100111110011110011001011011101111001101001001011101011
111111101111010111111100000010010011001100110111011010101110
100011001100000110010101100111101011101101001101111001101010
111110101111011111010110001000010010111111101111100010100100
110101100100101110001010001001010001010100001011100110010100
101010010000101010011000101001000100001001010101000000000010
010000001100000110100000000100000101000100001000101101000110

>DE-NDS_Wuemme_Rotenburg_17-06
010101001101011100010101101010110011011110111100101100001101
110011101111110111101111010110111010111011011111101101111100
000101110101111110001001101111010101101000010000110010111011
011111101110011000100010001010000100010000111100101001100011
010110110000100001100111110001111101101001101000011100110001
011110111001000010101110001001010010100101110100000100000000
000000100010100011010111010000101011001011011000000000100001
101110101010110101011110101001110101010111111111100111011001
110111111101110111111111111110100110001111111011010111010111
101010111111001101110111111000110110000111101100111110010111
011011110101110000100100111110010010100011001101110010110011
011001001110110010111011111110111001000000100010111111010001
100011011111011101010100010100111001110101011100010011110010
101010001100010100110101111001100110101000010100000011000100
101010000000011000100100010000100110101000100101001111100111
110011100111110011110011001011011101111001101001001011101011
111111101111010111111100000010010011001100110111011010101110
100011001100000110010101100111101011101101001101111001101010
111110101111011111010110001000010010111111101111100011100110
110101100100101110001010001001010001010100001011100110010100
101010010000101010011000101001000100001001010101000000000010
010000001100000110100000000100000101000100001000101101000010

>DE-NDS_Wuemme_Rotenburg_17-07
010101001101011100010101101010110011011110111100101100001101
110011101111110111101111010110111010111011011111101101111100
000101110101111110001001101111010101101000010000110010111011
011111101110011000100010001010000100010000111100101001100011
010110110000100001100111110001111101101001101000011100110001
011110111001000010101110001001010010100101110100000100000000
000000100010100011010111010000101011001011011000000000100001
101110101010110101011110101001110101010111111111100111011001
110111111101110111111111111110100110001111111011010111010111
101010111111001101110111111000110110000111101100111110010111
011011110101110000100100111110010010100011001101110010110011
011001001110110010111011111110111001000000100010111111010000
100011011111011101010100010101101001110101011100010011110010
101010001100000100110101111001100110101000010100000011000100
101010000000011000100100010000100110101000100101001111100111
110011100111110011110011001011011101111001101001001011101011
111111101111010111111000000010010011001100110111011010101110
100011001100000110010101100111101011101101001101111001101010
111110101111011111010110001000010010111111101111100010100100
110101100100101110001010001001010001010100001011100110010100
101010010000101010011000101001000100001001010101000000000010
010000001100000110100000000100000101000100001000101101000010

>DE-NDS_Wuemme_Rotenburg_17-08
010101001101011100010101101010110011011110111100101100001101
110011101111110111101111010110111010111011011111101101111100
000101110101111110001001101111010101101000010000110010111011
011111101110011000100010001010000100010000111100101001100011
010110110000100001100111110000111101101001101000011100110001
011110111001000010101110001001010010100101110100000100000000
000000100010100011010111010000101011001011011000000000100001
101110101010110101011110101001110101010111111111100111011001
110111111101110111111111111110100110001111111011010111010111
101010111111001101110111111000110110000111101100111110010111
011011110101110000100100111110010010100011001101110010110011
011001001110110010111011111110111001000000100010111111010000
100011011111011101010100010100101001110101011100010011110010
101010001100000100110101111001100110101000010100000011000100
101010000000011000100100010000100110101000100101001111100111
110011100111110011110011001011011101111001101001001011101011
111111101111010111111000000010010011001100110111011010101110
100011001100000110010101100111101011101101001101111001101010
111110101111011111010110001000010010111111101111100010100100
110101100100101110001010001001010001010100001011100110010100
101010010000101010011000101001000100001001010101000000000010
010000001100000110100000000100000101000100001000101101000010

>DE-NDS_Wuemme_WerderlandGraben_18-2
100100100101011100010101101000110010011110111100101010001101
110011101111110111101111000110101110101011011110101101111100
000101110101111100001001101111010111101000010000110010111111
111111101010011000100010000110000101010000111100101001100011
011010100000100001100111110001111001101001101000011100110001
011110011001000010001110001001010110100101010100000100000000
000000100000100011011111010000101011000011001000000000100001
101110101010110101011010001001110101010111111111010110111001
110011111101110111111110111110000110001111111011010111010101
101001111111101101110111111000110110001101101100111110010111
011001110101110000100110111110000010100011001101110010110001
010101101110110000110001111110111001000000100010111111101010
100100101110010101010100000110111001010101011100011011110010
100010001100000100111000101001010100101000010100001011010100
101011001000011000100100001010010010100011010010101011000111
110011110111111011111011101011111101111011101001001011111011
000111101111010111111110000010010011001100110111110010011110
100011001110000111011011100111001011111101001100111011101010
111110100111011111010110001000010101011111101111110110110100
111101110100101110000010001001010001010100001011100110010101
101010101010101010011000101000100100011001000101000010000010
010000001000000110100000000100000101000100001000101101000010

>DE-NDS_Wuemme_WerderlandGraben_18-3
100100100101011100010101101000110010011110111100101010001101
110011101111110111101111000110101110101011011110101101111100
000101110101111100001001101111010111101000010000110010111111
111111101010011000100010000110000101010000111100101001100011
011010100000100001100111110001111001101001101000011100110001
011110011001000010001110001001010110100101010100000100000000
000000100000100011011111010000101011000011001000000000100001
101110101010110101011010001001110101010111111111010110111001
110011111101110111111110111110000110001111111011010111010101
101001111111001101110111111000110110001101101100111110010111
011001110101110000100110111110000010100011001101110010110001
010101101110110000110001111110111001010100100010111111101010
100100101110010101010100000110111001010101011100011011110010
100010001100000100111000101001010100101000010100001011010100
101011001000011000100100001010010010100011010010101011000111
110011110111111011111011101011111101111011101001001011111011
000111101111010111111110000010010011001100110111110010011110
100011001110000111011011100111001011111101001100111011101010
111110100111011111010110001000010101011111101111110110110100
111101110100101110000010001001010001010100001011100110010101
101010101010101010011000101000100100011001000101000010000010
010000001000000110100000000100000101000100001000101101000010

>DE-NDS_Wuemme_WerderlandGraben_18-4
100100100101011100010101101000110010011110111100101010001101
110011101111110111101111000110101110101011011110101101111100
000101110101111100001001101111010111101000010000110010111111
111111101010011000100010000110000101010000111100101001100011
011010100000100001100111110001111001101001101000011100110001
011110011001000010001110001001010110100101010100000100000000
000000100000100011011111010000101011000011001000000000100001
101110101010110101011010001001110101010111111111010110111001
110011111101110111111110111110000110001111111011010111010101
101001111111001101110111111000110110001101101100111110010111
011001110101110000100110111110000010100011001101110010110001
010101101110110000110001111110111001000100100010111111101010
100100101110010101010100000110111001010101011100011011110010
100010001100000100111000101001010100101000010100001011010100
101011001000011000100100001010010010100011010010101011000111
110011110111111011111011101011111101111011101001001011111011
000111101111010111111110000010010011001100110111110010011110
100011001110000111011011100111001011111101001100111011101010
111110100111011111010110001000010101011111101111110110110100
111101110100101110000010001001010001010100001011100110010101
101010101010101010011000101000100100011001000101000010000010
010000001100000110100000000100000101000100001000101101000010

>DE-NDS_Wuemme_WerderlandGraben_18-5
100100100101011100010101101000110010011110111100101010001101
110011101111110111101111000110101110101011011110101101111100
000101110101111100001001101111010111101000010000110010111111
111111101010011000100010000110000101010000111100101001100011
011010100000100001100111110001111001101001101000011100110001
011110011001000010001110001001010110100101010100000100000000
000000100000100011011111010000101011000011001000000000100001
101110101010110110011010001001110101010111111111010110111001
110011111101110111111110111110000110001111111011010111010101
101001111111001101110111111000110110001101101100111110010111
011001110101110000100110111110000010100011001101110010110001
010101101110110000110001111110111001000000100010111111101010
100100101110010101010100000110111001010101011100011011110010
100010001100000100111000101001010100101000010100001011010100
101011001000011000100100010010100110001010100101000101000111
110011110111111011111011101011111101111011101001001011111011
000111101111010111111110000010010011001100110111110010011110
100011001110000111011011100111001011111101001100111011101010
111110100111011111010110001000010101011111101111110110110100
111101110100101110000010001001010001010100001011100110010101
101010101010101010011000101000100100011001000101000010000010
010000001000000110100000000100000101000100001000101101000010

>DE-NDS_Wuemme_WerderlandGraben_18-6
100100100101011100010101101000110010011110111100101010001101
110011101111110111101111000110101110101011011110101101111100
000101110101111100001001101111010111101000010000110010111111
111111101010011000100010000110000101010000111100101001100011
011010100000100001100111110001111001101001101000011100110001
011110011001000010001110001001010110100101010100000100000000
000000100000100011011111010000101011000011001000000000100001
101110101010110101011010001001110101010111111111010110111001
110011111101110111111110111110000110001111111011010111010101
101001111111001101110111111000110110001101101100111110010111
011001110101110000100110111110000010100011001101110010110001
010101101110110000110001111110111001000000100010111111101010
100100101110010101010100000110111001010101011100011011110010
100010001100000100111000101001010100101000010100001011010100
101011001000011000100100001010010010100011010010101011000111
110011110111111011111011101011111101111011101001001011111011
000111101111010111111110000010010011001100110111110010011110
100011001110000111011011100111001011111101001100111011101010
111110100111011111010110001000010101011111101111110110110100
111101110100101110000010001001010001010100001011100110010101
101010101010101010011000101000100100011001000101000010000010
010000001000000110100000000100000101000100001000101101000010

>DE-NDS_Wuemme_WerderlandGraben_18-7
100100100101011100010101101000110010011110111100101010001101
110011101111110111101111000110101110101011011110101101111100
000101110101111100001001101111010111101000010000110010111111
111111101010011000100010000110000101010000111100101001100011
011010100000100001100111110001111001101001101000011100110001
011110011001000010001110001001010110100101010100000100000000
000000100000100011011111010000101011000011001000000000100001
101110101010110101011010001001110101010111111111010110111001
110011111101110111111110111110000110001111111011010111010101
101001111111101101110111111000110110001101101100111110010111
011001110101110000100110111110000010100011001101110010110001
010101101110110000110001111110111001000000100010111111101010
100100101110010101010100000110111001010101011100011011110010
100010001100000100111000101001010100101000010100001011010100
101011001000011000100100001010010010100011010010101011000111
110011110111111011111011101011111101111011101001001011111011
000111101111010111111110000010010011001100110111110010011110
100011001110000111011011100111001011111101001100111011101010
111110100111011111010110001000010101011111101111110110110100
111101110100101110000010001001010001010100001011100110010101
101010101010101010011000101000100100011001000101000010000010
010000001100000110100000000100000101000100001000101101000010

>DE-NDS_Wuemme_WerderlandGraben_18-8
100100100101011100010101101000110010011110111100101010001101
110011101111110111101111000110101110101011011110101101111100
000101110101111100001001101111010111101000010000110010111111
111111101010011000100010000110000101010000111100101001100011
011010100000100001100111110001111001101001101000011100110001
011110011001000010001110001001010110100101010100000100000000
000000100000100011011111010000101011000011001000000000100001
101110101010110110011010001001110101010111111111010110111001
110011111101110111111110111110000110001111111011010111010101
101001111111001101110111111000110110001101101100111110010111
011001110101110000100110111110000010100011001101110010110001
010101101110110000110001111110111001000000100010111111101010
100100101110010101010100000110111001010101011100011011110010
100010001100000100111000101001010100101000010100001011010100
101011001000011000100100010010100110001010100101000101000111
110011110111111011111011101011111101111011101001001011111011
000111101111010111111110000010010011001100110111110010011110
100011001110000111011011100111001011111101001100111011101010
111110100111011111010110001000010101011111101111110110110100
111101110100101110000010001001010001010100001011100110010101
101010101010101010011000101000100100011001000101000010000010
010000001000000110100000000100000101000100001000101101000010

>DE-NDS_Wuemme_WerderlandGraben_18-9
100000100101011100010101101000110010011110111100101010001101
110011101111110111101111000110101110101011011110101101111100
000101110101111100001001101111010111101000010000110010111111
111111101010011000100010000110000101010000111100101001100011
011010100000100001100111110001111001101001101000011100110001
011110011001000010001110001001010110100101010100000100000000
000000100000100011011111010000101011000011001000000000100001
101110101010110110011010001001110101010111111111010110111001
110011111101110111111110111110000110001111111011010111010101
101001111111001101110111111000110110001101101100111110010111
011001110101110000100110111110000010100011001101110010110001
010101101110110000110001111110111001000000100010111111101010
100100101110010101010100000110111001010101011100011011110010
100010001100000100111000101001010100101000010100001011010100
101011001000011000100100010010100110001010100101000101000111
110011110111111011111011101011111101111011101001001011111011
000111101111010111111110000010010011001100110111110010011110
100011001110000111011011100111001011111101001100111011101010
111110100111011111010110001000010101011111101111110110110100
111101110100101110000010001001010001010100001011100110010101
101010101010101010011000101000100100011001000101000010000010
010000001000000110100000000100000101000100001000101101000010

>DE-NRW_Rhein_FischteichDeMoeidtjes_11-01
100101000101110100010101101000110010011110111100101010001101
010011101011100111110110000110111010001011010010101101110100
000001110000111100001000000111010110001100010000000000000010
010000100000011000100010000010000000000000101101000000100001
010000100000100001100001110010111001000001100100010100010000
101110011001000010001000000000010000000101010000000100000000
000000000000100011010111010000101011001000000000000000100001
101110100010010101011011001000110001010110111111100100111001
110011111101111111110111011101000100001011011010010101010101
101010110000001000110110001000010110100101101000100110010000
010001010100110000100110101010000010100001001101110010000001
010001000100100000100011111110110001000000100000111001000000
000100100110010101000000000001101000000101011100000000000010
100000000000000100110000000000000000000000000000000000000100
001010000000010000000100001000010010100010101010101101000111
110011000010000101010011001011011101111000101001000010100001
000111001000010011101100000010010011001100110010110010100110
100011001100000010010101000111001011101100001000101001000010
101000000110111111000100000000010010011111100001100010100101
110101100000000100000000000000000000000000000000100100010100
101100010000100010001000100000000100001001000101000000000010
010000000000000110000000000100000101000000000000001100000010

>DE-NRW_Rhein_FischteichDeMoeidtjes_11-02
100101000101110100010101101000110010011110111100101011001101
010011101011100111110110000110111010001011010010101101110100
000001110000111100001000000111010110001100010000000000000010
010000100000011000100010000010000000000000101101000000100001
010000100000100001101001110010111001000001100100010100010000
101110011001000010001000000000010000000101010000000100000000
000000000000100011010111010000101011001000000000000000100001
101110100010010101011011001000110001010110111111100100111001
110011111101111111110111011111000100001011011010010101010101
101010110000101000110110001000010110000101101000100110010000
010001010100110000100110101010000010100001001101110010000001
010001000100100000100011111110111001000000100000111001000000
000100100110010101000000000001101100000101011100000000000010
100000000000000100110000000000000000000000000010000000000100
001010000000010000000100001000010010100010101010101101000111
110011000010000101010011001011011101111000101001000010100001
000111001000010011101100000010010011001100110010110010100110
100011001100000010010101000111001011101100001000101001000010
101000000110111111000100000000010010011111100001100010100101
110101100000000100000000000000000000000000000000100100010100
101100010000100010001000100000000100001001000101000000000010
010000000100010110000000000000000101000000000000001100000010

>DE-NRW_Rhein_FischteichDeMoeidtjes_11-03
100101000101110100010101101000110010011110111100101010001101
010011101011100111110110000110111010001011010010101101110100
000001110000111100001000000111010110001100010000000000000010
010000100000011000100010000010000000000000101101000000100001
010000100000100001100001110010111001000001100100010100010000
101110011001000010001000000000010000000101010000000100000000
000000000000100011010111010000101011001000000000000000100001
101110100010010101011011001000110001010110111111100100111001
110011111101111111110111011101000100001011011010010101010101
101010110001001000110110001000010110100101101000100110010000
010001010100110000100110101010000010100001001101110010000001
010001000100100000100011111110110001000000100000111001000000
000100100110010101000000000001101000000101011100000000000010
100000000000000100110000000000000000000000000000000000000100
001010000000010000000100001000010010100010101010101101000111
110011000010000101010011001011011101111000101001000010100001
000111001000010011101100000010010011001100110010110010100110
100011001100000010010101000111001011101100001000101001000010
101000000110111111000100000000010010011111100001100010100101
110101100000000100000000000000000000000000000000100100010100
101100010000100010001000100000000100001001000101000000000010
010000000000000110000000000100000101000000000000001100000010

>DE-NRW_Rhein_FischteichDeMoeidtjes_11-07
100101000101110100010101101000110010011110111100101010001101
010011101011100111110110000110111000001011010010101101110100
000001110000111100001000000111010110001100010000000000000010
010000100000011000100010000010000000000000101101000000100001
010000100000100001101001110010111001000001100100010100010000
101110011001000010001000000000010000000101010000000100000000
000000000000100011010111010000101011001000000000000000100001
101110100010010101011011001000110001010110111111100100111001
110011111101111111110111011101000100001011011010010101010101
101010110000101000110110001000010110000101100000100110010000
010001010100110000100110101010000010100001001101110010000001
010001000100100000100011111110111001000000100000111001000000
000100100110010101000000000001101100000101011100000000000010
100000000000000100110000001000000000000000000010000000000100
001010000000010000000100001000010010100010101010101101000111
110011000010000101010011001011011101111000101001000010100001
000111001000010011101100000010010011001100110010110010100110
100011001100000010010101000111001011101100001000101001000010
101000000110111111000100000000010010011111100001100010100101
110101100000000100000000000000000000000000000000100100010100
101100010000100010001000100000000100001001000001000000000010
010000000100010110000000000100000101000000000000001100000010

>DE-NRW_Rhein_KranenburgerBruch_10a-13
100101000101011111010101111010110010011110111100101010001101
010011101011110111101110000110111011001011101101101101110100
010101110001111100001001101111010100001100100000000011000010
000001000110011000100010000010000101010000100100100000100001
011010100000100001100011100010111001000001100000010100010000
111110011001000010101110000000010000100101010100000100000000
000000100000100011010111010000101011001010000000000000100001
101110100010010101011011001000010001010110111111000100111001
110011111010111011110011011110000100001111111010010101010101
101001110101001010110111011000100110000101101100100110100010
011001010100110000100110111110100010100001001001010010110000
010001101110100000110011111100110001000000110010111001000000
100100100111010101010100000100101001000101011100000001110010
100000000100001000110000111001100100101000100100001101000100
001100100000011000001000001000010010100010101010100101010111
110011100110110101110011001011011101111001101001000011101001
000111011001010011101100000001010010001100110111011010101110
100010001100000010011001100111001011101101001000101001001011
000100000111011110010100001000000010101010101111100010100100
110110100100101110001010001001011001100100001010100010010101
011100110000101010000100110000110100011001000101000000000010
010000000000000110000000000100001101000100001000101101000010

>DE-NRW_Rhein_KranenburgerBruch_10a-14
100101000101011111010101111010110010011110111100101010001101
010011101011110111101110000110111011001011101101101101110100
010101110001111100001001101111010100001100100000000011000010
000001000110011000100010000010000101010000100100100000100001
011010100000100001100011100010111001000001100000010100010000
111110011001000010101110000000010000100101010100000100000000
000000100000100011010111010000101011001010000000000000100001
101110100010010101011011001000010001010110111111000100111001
110011111010111011110011011110000100001111111010010101010101
101001110101001010110111011000100110000101101100100110100010
011001010100110000100110111110100010100001001001010010110000
010001101110100000110011111100110001000000110010111001000000
100100100111010101010100000100101001000101011100000001110010
100000000100001000110000111001100100101000100100001101000100
001100100000011000001000001000010010100010101010100101010111
110011100110110101110011001011011101111001101001000011101001
000111011001010011101100000001010010001100110111011010101110
100010001100000010011001100111001011101101001000101001001011
000100000111011110010100001000000010101010101111100010100100
110110100100101110001010001001011001100100001010100010010101
011100110000101010000100110000110100011001000101000000000010
010000000000000110000000000100001101000100001000101101000010

>DE-NRW_Rhein_KranenburgerBruch_10a-15
100101000101011111010101111010110010011110111100101010001101
010011101011110111101110000110111011001011101101101101110100
010101110001111100001001101111010100001100100000000011000010
000001000110011000100010000010000101010000100100100000100001
011010100000100001100011100010111001000001100000010100010000
111110011001000010101110000000010000100101010100000100000000
000000100000100011010111010000101011001010000000000000100001
101110100010010101011011001000010001010110111111000100111001
110011111010111011110011011110000100001111111010010101010101
101001110101001010110111011000100110000101101100100110100010
011001010100110000100110111110100010100001001001010010110000
010001101110100000110011111100110001000000110010111001000000
100100100111010101010100000101101001000101011100000001110010
100000000100001000110000111001100100101000100100001101000100
001100100000011000001000001000010010100010101010100101010111
110011100110110101110011001011011101111001101001000011101001
000111011001010011101100000001010010001100110111011010101110
100010001100000010011001100111001011101101001000101001001011
000100000111011110010100001000000010101010101111100010100100
110110100100101110001010001001011001100100001010100010010101
011100110000101010000100110000110100011001000101000000000010
010000000000000110000000000100001101000100001000101101000010

>DE-NRW_Rhein_KranenburgerBruch_10a-16
100101000101011111010101111010110010011110111100101010001101
010011101011110111101110000110111011001011101101101101110100
010101110001111100001001101111010100001100100000000011000010
000001000110011000100010000010000101010000100100100000100001
011010100000100001100011100010111001000001100000010100010000
111110011001000010101110000000010000100101010100000100000000
000000100000100011010111010000101011001010000000000000100001
101110100010010101011011001000010001010110111111000100111001
110011111010111011110011011110000100001111111010010101010101
101001110101001010110111011000100110000101101100100110100010
011001010100110000100110111110100010100001001001010010110000
010001101110100000110011111100110001000000110010111001000000
100100100111010101010100000101101001000101011100000001110010
100000000100001000110000111001100100101000100100001101000100
001100100000011000001000001000010010100010101010100101010111
110011100110110101110011001011011101111001101001000011101001
000111011001010011101100000001010010001100110111011010101110
100010001100000010011001100111001011101101001000101001001011
000100000111011110010100001000000010101010101111100010100100
110110100100101110001010001001011001100100001010100010010101
011100110000101010000100110000110100011001000101000000000010
010000000000000110000000000100001101000100001000101101000010

>DE-NRW_Rhein_KranenburgerBruch_10a-17
100101000101011111010101111010110010011110111100101010001101
010011101011110111101110000110111011001011101101101101110100
010101110001111100001001101111010100001100100000000011000010
000001000110011000100010000010000101010000100100100000100001
011010100000100001100011100010111001000001100000010100010000
111110011001000010101110000000010000100101010100000100000000
000000100000100011010111010000101011001010000000000000100001
101110100010010101011011001000010001010110111111000100111001
110011111010111011110011011110000100001111111010010101010101
101001110101001010110111011000100110000101101100100110100010
011001010100110000100110111110100010100001001001010010110000
010001101110100000110011111100110001000000110010111001000000
100100100111010101010100000101101001000101011100000001110010
100000000100001000110000111001100100101000100100001101000100
001100100000011000001000001000010010100010101010100101010111
110011100110110101110011001011011101111001101001000011101001
000111011001010011101100000001010010001100110111011010101110
100010001100000010011001100111001011101101001000101001001011
000100000111011110010100001000000010101010101111100010100100
110110100100101110001010001001011001100100001010100010010101
011100110000101010000100110000110100011001000101000000000010
010000000000000110000000000100001101000100001000101101000010

>DE-NRW_Rhein_KranenburgerBruch_10a-18
100101000101011111010101111010110010011110111100101010001101
010011101011110111101110000110111011001011101101101101110100
010101110001111100001001101111010100001100100000000011000010
000001000110011000100010000010000101010000100100100000100001
011010100000100001100011100010111001000001100000010100010000
111110011001000010101110000000010000100101010100000100000000
000000100000100011010111010000101011001010000000000000100001
101110100010010101011011001000010001010110111111000100111001
110011111010111011110011011110000100001111111010010101010101
101001110101001010110111011000100110000101101100100110100010
011001010100110000100110111110100010100001001001010010110000
010001101110100000110011111100110001000000110010111001000000
100100100111010101010100000100101001000101011100000001110010
100000000100001000110000111001100100101000100100001101000100
001100100000011000001000001000010010100010101010100101010111
110011100110110101110011001011011101111001101001000011101001
000111011001010011101100000001010010001100110111011010101110
100010001100000010011001100111001011101101001000101001001011
000100000111011110010100001000000010101010101111100010100100
110110100100101110001010001001011001100100001010100010010101
011100110000101010000100110000110100011001000101000000000010
010000000000000110000000000100001101000100001000101101000010

>DE-NRW_Rhein_KranenburgerBruch_10a-19
100101000101011111010101111010110010011110111100101010001101
010011101011110111101110000110111011001011101101101101110100
010101110001111100001001101111010100001100100000000011000010
000001000110011000100010000010000101010000100100100000100001
011010100000100001100011100010111001000001100000010100010000
111110011001000010101110000000010000100101010100000100000000
000000100000100011010111010000101011001010000000000000100001
101110100010010101011011001000010001010110111111000100111001
110011111010111011110011011110000100001111111010010101010101
101001110101001010110111011000100110000101101100100110100010
011001010100110000100110111110100010100001001001010010110000
010001101110100000110011111100110001000000110010111001000000
100100100111010101010100000101101001000101011100000001110010
100000000100001000110000111001100100101000100100001101000100
001100100000011000001000001000010010100010101010100101010111
110011100110110101110011001011011101111001101001000011101001
000111011001010011101100000001010010001100110111011010101110
100010001100000010011001100111001011101101001000101001001011
000100000111011110010100001000000010101010101111100010100100
110110100100101110001010001001011001100100001010100010010101
011100110000101010000100110000110100011001000101000000000010
010000000000000110000000000100001101000100001000101101000010

>DE-NRW_Rhein_KranenburgerBruch_10a-20
100101000101011111010101111010110010011110111100101010001101
010011101011110111101110000110111011001011101101101101110100
010101110001111100001001101111010100001100100000000011000010
000001000110011000100010000010000101010000100100100000100001
011010100000100001100011100010111001000001100000010100010000
111110011001000010101110000000010000100101010100000100000000
000000100000100011010111010000101011001010000000000000100001
101110100010010101011011001000010001010110111111000100111001
110011111010111011110011011110000100001111111010010101010101
101001110101001010110111011000100110000101101100100110100010
011001010100110000100110111110100010100001001001010010110000
010001101110100000110011111100110001000000110010111001000000
100100100111010101010100000101101001000101011100000001110010
100000000100001000110000111001100100101000100100001101000100
001100100000011000001000001000010010100010101010100101010111
110011100110110101110011001011011101111001101001000011101001
000111011001010011101100000001010010001100110111011010101110
100010001100000010011001100111001011101101001000101001001011
000100000111011110010100001000000010101010101111100010100100
110110100100101110001010001001011001100100001010100010010101
011100110000101010000100110000110100011001000101000000000010
010000000000000110000000000100001101000100001000101101000010

>DE-NRW_Rhein_NABUTeichNeukirchenVlyn_09-02
100101001101011100010101111010110011011110111100101010001101
010011101011100111101110000110101011001011010110101101110100
000101110100111110001001001111110101101000010000100000100010
010001000000011000100010000010000101000000101101000000100001
011010100000100001100011110001111000100001100000010100010000
011110011011000010101110000000010000100101010100000100000000
000000000000100011010111010000101011001011000000000000100001
101110100010010110011010101000010001010110111011010100111001
110011111011100111110011011110000100101111011010011101010101
101001110111001001110110011001010110000101101100100010100010
011001010100110000100110111110000010100001001001110010110111
011001100010100001110011111110111001000000110010111011100000
100010110111010101010100000100101001110111011100010011110010
100110000100001000110100111001011000100100010100000010000100
001010101000011000000100001010010010100010001010101101000111
111011100010110011110001001011011101111000101101000011101010
101101101001010010101000000010010011001100110111011010011110
100010001110000010111001100111001011101111001100100100001010
111010100110111101010100000100010010001111110101000010100100
110101110100101110001010001001010011110100001011100110010101
101000110010101010001000111000100010011001000101000000000010
010000001000000011100000000100000100100000001000101100000010

>DE-NRW_Rhein_NABUTeichNeukirchenVlyn_09-03
100101001101011100010101111010110011011110111100101010001101
010011101011100111101110000110101011001011010110101101110100
000101110100111110001001001111110101101000010000100000100010
010001000000011000100010000010000101000000101101000000100001
011010100000100001100011110001111000100001100000010100010000
011110011011000010101110000000010000100101010100000100000000
000000000000100011010111010000101011001011000000000000100001
101110100010010110011010101000010001010110111011010100111001
110011111011100111110011011110000100101111011010011101010101
101001110111001001110110011001010110000101101100100010100010
011001010100110000100110111110000010100001001001110010110111
011001100010100001110011111110111001000000110010111011100000
100010110111010101010100000101101001110111011100010011110010
100110000100001000110100111001011000100100010100000010000100
001010101000011000000100001010010010100010001010101101000111
111011100010110011110001001011011101111000101101000011101010
101101101001010010101000000010010011001100110111011010011110
100010001110000010111001100111001011101111001100100100001010
111010100110111101010100000100010010001111110101000010100100
110101110100101110001010001001010011110100001011100110010101
101000110010101010001000111000100010011001000101000000000010
010000001000000011100000000100000100100000001000101100000010

>DE-NRW_Rhein_NABUTeichNeukirchenVlyn_09-04
100101001101011100010101111010110011011110111100101010001101
010011101011100111101110000110101011001011010110101101110100
000101110100111110001001001111110101101000010000100000100010
010001000000011000100010000010000101000000101101000000100001
011010100000100001100011110001111000100001100000010100010000
011110011011000010101110000000010000100101010100000100000000
000000000000100011010111010000101011001011001000000000100001
101110100010010110011010101000010001010110111011010100111001
110011111011100111110011011110000100101111011010011101010101
101001110111101001110110011001010110000101101100100010100010
011001010100110000100110111110000010100001001001110010110111
011001100010100001110011111110111001000000110010111011100000
100010110111010101010100000100101001110111011100010011110010
100110000100001000110100111001011000100100010100000010000100
001010101000011000000100001010010010100010001010101101000111
111011100010110011110001001011011101111000101101000011101010
101101101001010010101000000010010011001100110111011010011110
100010001110000010111001100111001011101111001100100100001010
111010100110111101010100000100010010001111110101000010100100
110101110100101110001010001001010011110100001011100110010101
101000110010101010001000111000100010011001000101000000000010
010000001000000011100000000100000100100000001000101100000010

>DE-NRW_Rhein_NABUTeichNeukirchenVlyn_09-05
100101001101011100010101111010110011011110111100101010001101
010011101011100111101110000110101011001011010110101101110100
000101110100111110001001001111110101101000010000100000100010
010001000000011000100010000010000101000000101101000000100001
011010100000100001100011110001111000100001100000010100010000
011110011011000010101110000000010000100101010100000100000000
000000000000100011010111010000101011001011000000000000100001
101110100010010110011010101000010001010110111011010100111001
110011111011100111110011011110000100101111011010011101010101
101001110111001001110110011001010110000101101100100010100010
011001010100110000100110111110000010100001001001110010110111
011001100010100001110011111110111001000000110010111011100000
100010110111010101010100000100101001110111011100010011110010
100110000100001000110100111001011000100100010100000010000100
001010101000011000000100001010010010100010001010101101000111
111011100010110011110001001011011101111000101101000011101010
101101101001010010101000000010010011001100110111011010011110
100010001110000010111001100111001011101111001100100100001010
111010100110111101010100000100010010001111110101000010100100
110101110100101110001010001001010011110100001011100110010101
101000110010101010001000111000100010011001000101000000000010
010000001000000011100000000100000100100000001000101100000010

>DE-NRW_Rhein_NABUTeichNeukirchenVlyn_09-06
100101001101011100010101111010110011011110111100101010001101
010011101011100111101110000110101011001011010110101101110100
000101110100111110001001001111110101101000010000100000100010
010001000000011000100010000010000101000000101101000000100001
011010100000100001100011110001111000100001100000010100010000
011110011011000010101110000000010000100101010100000100000000
000000000000100011010111010000101011001011000000000000100001
101110100010010110011010101000010001010110111011010100111001
110011111011100111110011011110000100101111011010011101010101
101001110111001001110110011001010110000101101100100010100010
011001010100110000100110111110000010100001001001110010110111
011001100010100001110011111110111001000000110010111011100000
100010110111010101010100000101101001110111011100010011110010
100110000100001000110100111001011000100100010100000010000100
001010101000011000000100001010010010100010001010101101000111
111011100010110011110001001011011101111000101101000011101010
101101101001010010101000000010010011001100110111011010011110
100010001110000010111001100111001011101111001100100100001010
111010100110111101010100000100010010001111110101000010100100
110101110100101110001010001001010011110100001011100110010101
101000110010101010001000111000100010011001000101000000000010
010000001000000011100000000100000100100000001000101100000010

>DE-NRW_Rhein_NABUTeichNeukirchenVlyn_09-07
100101001101011100010101111010110011011110111100101010001101
010011101011100111101110000110101011001011010110101101110100
000101110100111110001001001111110101101000010000100000100010
010001000000011000100010000010000101000000101101000000100001
011010100000100001100011110001111000100001100000010100010000
011110011011000010101110000000010000100101010100000100000000
000000000000100011010111010000101011001011000000000000100001
101110100010010110011010101000010001010110111011010100111001
110011111011100111110011011110000100101111011010011101010101
101001110111001001110110011001010110000101101100100010100010
011001010100110000100110111110000010100001001001110010110111
011001100010100001110011111110111001000000110010111011100000
100010110111010101010100000101101001110111011100010011110010
100110000100001000110100111001011000100100010100000010000100
001010101000011000000100001010010010100010001010101101000111
111011100010110011110001001011011101111000101101000011101010
101101101001010010101000000010010011001100110111011010011110
100010001110000010111001100111001011101111001100100100001010
111010100110111101010100000100010010001111110101000010100100
110101110100101110001010001001010011110100001011100110010101
101000110010101010001000111000100010011001000101000000000010
010000001000000011100000000100000100100000001000101100000010

>DE-NRW_Rhein_NABUTeichNeukirchenVlyn_09-08
100101001101011100010101111010110011011110111100101010001101
010011101011100111101110000110101011001011010110101101110100
000101110100111110001001001111110101101000010000100000100010
010001000000011000100010000010000101000000101101000000100001
011010100000100001100011110001111000100001100000010100010000
011110011011000010101110000000010000100101010100000100000000
000000000000100011010111010000101011001011000000000000100001
101110100010010110011010101000010001010110111011010100111001
110011111011100111110011011110000100101111011010011101010101
101001110111001001110110011001010110000101101100100010100010
011001010100110000100110111110000010100001001001110010110111
011001100010100001110011111110111001000000110010111011100000
100010110111010101010100000100101001110111011100010011110010
100110000100001000110100111001011000100100010100000010000100
001010101000011000000100001010010010100010001010101101000111
111011100010110011110001001011011101111000101101000011101010
101101101001010010101000000010010011001100110111011010011110
100010001110000010111001100111001011101111001100100100001010
111010100110111101010100000100010010001111110101000010100100
110101110100101110001010001001010011110100001011100110010101
101000110010101010001000111000100010011001000101000000000010
010000001000000011100000000100000100100000001000101100000010

>DE-NRW_Rhein_NABUTeichNeukirchenVlyn_09-09
100101001101011100010101111010110011011110111100101010001101
010011101011100111101110000110101011001011010110101101110100
000101110100111110001001001111110101101000010000100000100010
010001000000011000100010000010000101000000101101000000100001
011010100000100001100011110001111000100001100000010100010000
011110011011000010101110000000010000100101010100000100000000
000000000000100011010111010000101011001011000000000000100001
101110100010010110011010101000010001010110111011010100111001
110011111011100111110011011110000100101111011010011101010101
101001110111001001110110011001010110000101101100100010100010
011001010100110000100110111110000010100001001001110010110111
011001100010100001110011111110111001000000110010111011100000
100010110111010101010100000100101001110111011100010011110010
100110000100001000110100111001011000100100010100000010000100
001010101000011000000100001010010010100010001010101101000111
111011100010110011110001001011011101111000101101000011101010
101101101001010010101000000010010011001100110111011010011110
100010001110000010111001100111001011101111001100100100001010
111010100110111101010100000100010010001111110101000010100100
110101110100101110001010001001010011110100001011100110010101
101000110010101010001000111000100010011001000101000000000010
010000001000000011100000000100000100100000001000101100000010

>DE-SH_Eider_BergenhusenNABU_14-04
101010001101111100100101111001100010111111101101000100001101
010111101011101111101110000111101100001011100010101101110100
010001110001110100001000001111010110101000010000000010001100
000001000000011000100010000010000001000000101101000000100001
010010100000100001100011100001111001000001100000010100010000
011110011010000010101111000000010100000101010100000100000001
000010100000100011010011010000101011001010001000000001000000
101110010010110111111110111001111101111110111111010110111001
110011111111110111111101111111100110001111111011010101010101
100101110111111011110111111001010110100111101100111110111111
011011010101110000100110111110100011000011001101110010110111
011001101110110010111011111110111010010101111010111001011000
100011101111101101010100000101101011010101011100010011110010
100010000100000100110100111001010100101000010110000001000100
001010100000011000100100001010110010100011001010011101000111
110011100111110101110011101011011101111011101001000111101001
111101111111010011111110000010010011001110110111011010101110
100010001110000110110111100111101011101101011101111011100111
111110111111011111011100000100010010011111101111000011100100
010101110110011110001110001001011101110010001011100110011101
101100110010101011001000111000000100111011110101000010000010
010000001100000110100000000100001001000000001000101101001010

>DE-SH_Eider_BergenhusenNABU_14-05
101010001101111100100101111001100010111111101101000100001101
010111101011101111101110000111101100001011100010101101110100
010001110001110100001000001111010110101000010000000010001100
000001000000011000100010000010000001000000101101000000100001
010010100000100001100011100001111001000001100000010100010000
011110011010000010101111000000010100000101010100000100000001
000010100000100011010011010000101011001010001000000001000000
101110010010110111111110111001111101111110111111010110111001
110011111111110111111101111111100110001111111011010101010101
100101110111111011110111111001010110100111101100111110111111
011011010101110000100110111110100011000011001101110010110111
011001101110110010111011111110111010010101111010111001011000
100011101111101101010100000101101011010101011100010011110010
100010000100000100110100111001010100101000010110000001000100
001010100000011000100100001010110010100011001010011101000111
110011100111110101110011101011011101111011101001000111101001
111101111111010011111110000010010011001110110111011010101110
100010001110000110110111100111101011101101011101111011100111
111110111111011111011100000100010010011111101111000011100100
010101110110011110001110001001011101110010001011100110011101
101100110010101011001000111000000100111011110101000010000010
010000001100000110100000000100001001000001001000101101000010

>DE-SH_Eider_Bergenhusen_14-03
101010001101111100100101111001100010111111101101000100001101
010111101011101111101110000111101100001011100010101101110100
010001110001110100001000001111010100101000010000000010001100
000001000000011000100010000010000001000000101101000000100001
010010100000100001100011100001111001000001100000010100010000
011110011010000010101110000000010100000101010100000100000001
000010100000100011010011010000101011001010000000000001000000
101110010010110111111110111001111101111110111111010110111001
110011111111110111111101111101100110001111111011010101010101
100101110111011011110111111001010110100111101100111110111111
011011010101110000100110111110100011000011001101110010110111
011001101110110010111011111110111010000101111010111001011000
100011101111101101010100000101101011010101011100010011110010
100010000100000100110100111001010100101000010100000001000100
001010100000011000100100001010110010100011001010011101000111
110011100111110101110011101011011101111011101001000111101001
111101111111010011111110000010010011001110110111011010101110
100010001110000110110111100111101011101101011101111011100111
111110111111011111011100000100010010011111101111100011110100
010101110100011110001110001001011101110010001011100110011101
101100110010101011001000111000010100111011110101000010000010
010000001000000110100000000100001001000000001000101101000010

>DE-SH_Eider_Meggerkoog_14-01
101010001101111100100101111001100010111111101101000100001101
010111101011101111101110000111101100001011100010101101110100
010001110001110100001000001111010100101000010000000010001100
000001000000011000100010000010000001000000101101000000100001
010010100000100001100011100001111001000001100000010100010000
011110011010000010101111000000010100000101010100000100000001
000010100000100011010011010000101011001010000000000001000000
101110010010110111111110111001111101111110111111010110111001
110011111111110111111101111101100110001111111011010101010101
100101110111011011110111111001010110100111101100111110111111
011011010101110000100110111110100011000011001101110010110111
011001101110110010111011111110111010000101111010111001011000
100011101111101101010100000101101011010101011100010011110010
100010000100000100110100111001010100101000010100000001000100
001010100000011000100100001010110010100011001010011101000111
110011100111110101110011101011011101111011101001000111101001
111101111111010011111110000010010011001110110111011010101110
100010001110000110110111100111101011101101011101111011100111
111110111111011111011100000100010010011111101111100011110100
010101110100011110001110001001011101110010001011100110011101
101100110010101011001000111000000100111011110101000010000010
010000001000000110100000000100001001000000001000101101000010

>DE-SH_Eider_Meggerkoog_14-02
101010001101111100100101111001100010111111101101000100001101
010111101011101111101110000111101100001011100010101101110100
010001110001110100001000001111010100101000010000000010001100
000001000000011000100010000010000001000000101101000000100001
010010100000100001100011100001111001000001100000010100010000
011110011010000010101111000000010100000101010100000100000001
000010100000100011010011010000101011001010000000000001000000
101110010010110111111110111001111101111110111111010110111001
110011111111110111111101111101100110001111111011010101010101
100101110111011011110111111001010110100111101100111110111111
011011010101110000100110111110100011000011001101110010110111
011001101110110010111011111110111010000101111010111001011000
100011101111101101010100000101101011010101011100010011110010
100010000100000100110100111001010100101000010100000001000100
001010100000011000100100001010110010100011001010011101000111
110011100111110101110011101011011101111011101001000111101001
111101111111010011111110000010010011001110110111011010101110
100010001110000110110111100111101011101101011101111011100111
111110111111011111011100000100010010011111101111100011110100
010101110100011110001110001001011101110010001011100110011101
101100110010101011001000111000000100111011110101000010000010
010000001000000110100000000100001001000000001000101101000010

>DE-SH_Teich_TolkTeiche_35-01
010101000100111100110101101000110010011011111100101010001101
001011101101111111101011100110111110001011011011101101110100
010101110000111110001000011111011111100100011000001010100010
000001111010011000100010001011000100100000100111100000010000
110110100000100001010011011101111101100100110100001010110000
111110011001000010011101000000010100010011001100000100000000
000000100000100011001111010010100110001001000000000000100001
101110011110101110011010101001011001010111111011100111011001
110011111100110110111101111101000100001011111010011101010011
101001110111001011110111101101110110000011101101100110110100
011001110011110000100110111110000010100010101101110010110010
010101100110100000110011111110110001000000100010111001010010
100010100110010101010100000100101000100101001110001001110010
100000000010000100010100001001010100100000000000000001000100
001010000000011000001010001001010010100010101010101101100111
110111000010111101101010101011110111111100101001000101101001
101111101011101011011100000001010011000110110111111011011110
010001101100100011110111101011111011110101001101111000101010
100111000110110111010010000100010010111111101011010110101100
010101110000010011000110001001010000000000001011100100010100
101000001000010010000010100000011100001101000101000000000010
010000001000000011010000000100000101000000000000000100000000

>DE-SH_Teich_TolkTeiche_35-02
010101000100111100110101101000110010011011111100101010001101
001011101101111111101011100110111100001011011011101101110100
010101110000111110001000011111011111100100011000001010100010
000000101010011000100010001011000100100000100111100000010000
110110100000100001010011011101111101100100110100001010110000
111110011001000010011101000000010100010011001100000100000000
000000100000100011001111010010100110001001000000000000100001
101110011110101110011010101001011001010111111011100111011001
110011111100110110111101111101000100001011111010011101010011
101001110111001011110111101101110110000011101101100110110100
011001110011110000100110111110000010100010101101110010110010
010101100110100000110011111110110001000000100010111001010000
100010100110010101010100000100101000100101001110001001110010
100000000010000100010100001001010100100000000000000001000100
001010000000011000001010001001010010100010101010101101100111
110111000010111101101010101011110111111100101001000101101001
101111101011101011011100000001010011000110110111111011011110
010001101100100011110111101011111011110101001101111000101010
100111000110110111010010000100010010011111101011010110101100
010101110000010011000110001001010000000000001011100100010100
101000001000010010000010100000011100001101000101000000000010
010000001000000011010000000100000101000000000000000100000000

>DE-SH_Teich_TolkTeiche_35-03
010101000100111100110101101000110010011011111100101010001101
001011101101111111101011100110111100001011011011101101110100
010101110000111110001000011111011111100100011000001010100010
000001111010011000100010001011000100100000100111100000010000
110110100000100001010011011101111101100100110100001010110000
111110011001000010011101000000010100010011001100000100000000
000000100000100011001111010010100110001001000000000000100001
101110011110101110011010101001011001010111111011100111011001
110011111100110110111101111101000100001011111010011101010011
101001110111001011110111101101110110000011101101100110110100
011001110011110000100110111110000010100010101101110010110010
010101100110100000110011111110110001000000100010111001010000
100010100110010101010100000100101000100101001110001001110010
100000000010000100010100001001010100100000000000000001000100
001010000000011000001010001001010010100010101010101101100111
110111000010111101101010101011110111111100101001000101101001
101111101011101011011100000001010011000110110111111011011110
010001101100100011110111101011111011110101001101111000101010
100111000110110111010010000100010010011111101011010110101100
010101110000010011000110001001010000000000001011100100010100
101000001000010010000010100000011100001101000101000000000010
010000001000000011010000000100000101000000000000000100000000

>DE_Handel_Holzum_13-04
100101001101011100010101111010110011011110111100101010001101
010011101011110111101110010110111111001011011110101101110100
010001110100111110001000001111010100001000010000000001000011
010001001000011000100010000010000101010000111101000000100001
011010100000100001100011110001111000100001100000001100110000
111110011010000010101110000000010000100101010100000100000000
000000100000100011010011010000101011001010000000000000100001
101110100010110101001010101000010001010110111011010100111001
110011111000101010111011011110000100001011011010010101010101
101010110101001000110111111000100110000101101000100110010011
011001010101110000100111011110000011000010101001110010110000
010001100110100000110011111110111001000100111010111001010000
100010100111010101110100010100101001000101011100010001111010
100000001100000100111000101001010100101000010000000000000100
001100101000011000000100001010110001100010101010100101000111
110011010010110101110001001011011101111001101001000011101010
100111001001010011101100000010010011001100110011011010101110
100010001100000011010101000111101011101101001100100101100010
111110000110101110010100000100000011010101101001000010100100
010110100000101110000010000001010001110100001011100010010100
101100110000100010001000100000000100011001000101000000000010
010000001000000101100000000100000101000000001000101101000010

>DE_Handel_StaudenFoerster_13-02
100101001101011100010101111010110011011110111100101010001101
010011101011110111101110010110111111011011011110101101110100
010001110100111110001000001111010100001000010000000001000011
010001001000011000100010000010000101010000111101000000100001
011010100000100001100011110001111000100001100000001100110000
111110011010000010101110000000010000100101010100000100000000
000000100000100011010011010000101011001010000000000000100001
101110100010110101001010101000010001010110111011010100111001
110011111000101010111011011110000100001011011010010101010101
101010110101001000110111111000100110000101101000100110010011
011001010101110000100111011110000011000010101001110010110000
010001100110100000110011111110111001000100111010111001010000
100010100111010101010100010100101001000101011100100001111010
100000001100000100111000101001010100101000010000000000000100
001100101000011000000100001010110001100010101010100101000111
111011000010110101110001001011011101111001101001000011101010
100111001001010011101100000010010011001100110011011010101110
100010001100000011010101000111101011101101001100100101100010
111110000110101110010100000100000011010101101001000010110100
010110100000101110000010000001010001110100001011100010010101
101100110000100010001000100000000100011001000101000000000010
010000001000000101100000000100000101000000001000101101000010

>DE_Handel_StaudenFoerster_13-03
100101001101011100010101111010110011011110111100101010001101
010011101011110111101110010110111111001011011110101101110100
010001110100111110001000001111010100001000010000000001000011
010001001000011000100010000010000101010000111101000000100001
011010100000100001100011110001111000100001100000001100110000
111110011010000010101110000000010000100101010100000100000000
000000100000100011010011010000101011001010000000000000100001
101110100010110101001010101000010001010110111011010100111001
110011111000101010111011011110000100001011011010010101010101
101010110101001000110111111000100110000101101000100110010011
011001010101110000100111011110000011000010101001110010110000
010001100110100000110011111110111001000100000010111001010000
100010100111010101010100010100101001000101011100100001111010
100000001100000100111000101001010100101000010000000000000100
001100001000011000000100001010110001100010101010100101000111
111011000010110101110001001011011101111001101001000011101010
100111001001010011101100000010010011001100110011011010101110
100010001100000011010101000111101011101101001100100101100010
111110000110101110010100000100000011010101101001000010110100
010110100000101110000010000001010001110100001011100010010101
101100110000100010001000100000000100011001000101000000000010
010000001000000101100000000100000101000000001000101101000010

>ES_Fellon_Koepu_30-01
010101010010111100010011011010110010011110111100101010001101
110011100001110111110011100110101101001011010010011101110100
110001110101110100001000000111011101001000100000000001000010
011000101010001000100010001010000001001000101101100000100001
010000010000100000101001110001111000101001100000001100010001
000110011001000010101110000010010010000101010100000100000000
000000100000000011011111010010101010001011001000000000100001
101110100010010110001011011000110101010101111011010111011001
110011111110101111100111011111000100001011011010010101010101
101010110001101000111111001000110110000111100110100010010101
011001010100011000100110111100000010100001001101010010101111
010101100111110000110011111110101001001000100010111001100000
100010010101111110010100000000001101100011001110000011111010
100010000100001000110100101001100100110000000010000001000100
011010000000010000000101000101110001010001011010010111100111
110111010010110011110010101011011101011000101101000001100001
000011010100101011010100000010010011000100110010011110111010
100101101100000010000001000011111011101111001000101000100111
001000000101010111010100000101010010111011100011100011110100
010101110001010010000010000000010000000000001000100100100100
001000010000100000001100100000000100000101000101000000000010
010000000100001110000000000100000100100000000000000010001010

>ES_Fellon_Koepu_30-02
010101010010111100010011011010110010011110111100101010001101
110011100001110111110011100110101101001011010010011101110100
110001110101110101001000000111011101001000100000000001000010
011000101010001000100010001010000001001000101101100000100001
010000010000100000101001110001111000101001100000001100010001
000110011001000010101110000010010010000101010100000100000000
000000100000000011011111010010101010001011001000000000100001
101110100010010110001011011000110101010101111011010111011001
110011111110101111100111011111000100001011011010010101010101
101010110001101000111111001000110110000111100110100010010101
011001010100011100100110111100000010100001001101010010101111
010101100111110000110011111110101001001000100010111001100000
100010010101111110010100000000001101100011001110000011111010
100010000100001000110100101001100100110000000010000001000100
011010000000010000000101000101110001010001011010010111100111
110111010010110011110010101011011101011000101101000001100001
000011010100101011010100000010010011000100110010011110111010
100101101100000010000001000011111011101111001000101000100111
001000000101010111010100000101010010111011100011100011110100
010101110001010010000010000000010000000000001000100100100100
001000010000100000001100100000000100000101000101000000000010
010000000100001110000000000100000100100000000000000010001010

>ES_Fellon_Koepu_30-03
110101011010111100010011011010110010011110111100101010001101
110011100001110111110011110110101101001011010010011101110100
110001110101110101001000000111011101001000100000000001000010
011000101010001000100010001010000001001000101101100000100001
010000010000100000101001110001111000101001100000001100010001
000110011001000010101110000010010010000101010100000100000000
000000100000000011011111010010101010001011001000000000100001
101110100010010110001011011000110101010101111011010111011001
110011111110101111100111011111000100001011011010010101010101
101010110001101000111111001000110110000111100110100010010101
011001010100011001100110111100000010100001001101010010101111
010101100111110000110011111110101001001000100010111001100000
100010010101111110010100000000001101100011001110000011111010
100010000100001000110100101001100100110000000010000001000100
011010000000010000000101000101110001010001011010010111100111
110111010010110011110010101011011101011000101101000001100001
000011010100101011010100000010010011000100110010011110111010
100101101100000010000001000011111011101111001000101000100111
001000000101010111010100000101010010111011100011100011110101
010101110001010010000010000000010000000000001000100100100100
001000010000100000001100100000000100000101000101000000000010
010000000100001110000000000100000100100000000000000010001010

>ES_Fellon_Koepu_30-04
010101000010111100010011011010110010011110111100101010001101
110011100001110111110011100110101101011011010010011101110100
110001110101110101001000000111011101001000100000000001000010
011000101010001000100010001010000001001000101101100000100001
010000010000100000101001110001111000101001100000001100010001
000110011001000010101110000010010010000101010100000100000000
000000100000000011011111010010101010001011001000000000100001
101110100010010110001011011000110101010101111011010111011001
110011111110101111100111011111000100001011011010010101010101
111010110001101000111111001000110110000111100110100010010101
011001010100011000100110111100000010100001001101010010101111
010101100111110000110011111110101001001000100010111001100000
100010010101111110010100000000001101100011001110000011111010
100010000100001000110100101001100100110000000010000001000100
011010000000010000000101000101110001010001011010010111100111
110111010010110011110010101011011101011000101101000001100001
000011010100101011010100000010010011000100110010011110111010
100101101100000010000001000011111011101111001000101000100111
001000000101010111010100000101010010111011100011100011110100
010101110001010010000010000000010000000000001000100100100100
001000010000100000001100100000000100000101000101000000000010
010000000100001110000000000100000100100000000000000010001010

>ES_Fellon_Koepu_30-05
010101011010111100010011011010110010011110111100101010001101
110011100001110111110011100110101101011011010010011101110100
110001110101110101001000000111011101001000100000000001000010
011000101010001000100010001010000001001000101101100000100001
010100010000100000101001110001111000101001100000001100010001
000110011001000010101110000010010010000101010100000100000000
000000100000000011011111010010101010001011001000000000100001
101110100010010110001011011000110101010101111011010111011011
110011111110101111100111011111000100001011011010010101010101
101010110001101000111111001000110110000111100110100010010101
011001010100011000100110111100000010100001001101010010101111
010101100111110000110011111110101001001000100010111001100000
100010010101111110010100000000001101100011001110000011111010
100010000100001000110100101001100100110000000010000001000100
011010000000010000000101000101110001010001011010010111100111
110111010010110011110010101011011101011000101101000001100001
000011010100101011010100000010010011000100110010011110111010
100101101100000010000001000011111011101111001000101000100111
001000000101010111010100000101010010111011100011100011110101
010101110001010010000010000000010000000000001000100100100100
001000010000100000001100100000000100000101000101000000000010
010000000100001110000000000100000100100000000000000010001010

>ES_Fellon_Koepu_30-06
010101000010111100010011011010110010011110111100101010001101
110011100001110111110011100110101101001011010010011101110100
110001110101110101001000000111011101001000100000000001000010
011000101010001000100010001010000001001000101101100000100001
010000010000100000101001110001111000101001100000001100010001
000110011001000010101110000010010010000101010100000100000000
000000100000000011011111010010101010001011001000000000100001
101110100010010110001011011000110101010101111011010111011001
110011111110101111100111011111000100001011011010010101010101
101010110001101000111111001000110110000111100110100010010101
011001010100011100100110111100000010100001001101010010101111
010101100111110000110011111110101001001000100010111001100000
100010010101111110010100000000001101100011001110000011111010
100010000100001000110100101001100100110000000010000001000100
011010000000010000000101000101110001010001011010010111100111
110111010010110011110010101011011101011000101101000001100001
000011010100101011010100000010010011000100110010011110111010
100101101100000010000001000011111011101111001000101000100111
001000000101010111010100000101010010111011100011100011110100
010101110001010010000010000000010000000000001000100100100100
001000010000100000001100100000000100000101000101000000000010
010000000100001110000000000100000100100000000000000010001010

>ES_Fellon_Koepu_30-07
010101011010111100010011011010110110011110111100101010001101
110011100001110111110011100110101101001011010010011101110100
110001110101110101001000000111011101001000100000000001000010
011000101010001000100010001010000001001000101101100000100001
010000010000100000101001110001111000101001100000001100010001
000110011001000010101110000010010010000101010100000100000000
000000100000000011011111010010101010001011001000000000100001
101110100010010110001011011000110101010101111011010111011001
110011111110101111100111011111000100001011011010010101010101
101010110001101000111111001000110110000111100110100010010101
011001010100011000100110111100000010100001001101010010101111
010101100111110000110011111110101001001000100010111001100000
100010010101111110010100000000001101100011001110000011111010
100010000100001000110100101001100100110000000010000001000100
011010000000010000000101000101110001010001011010010111100111
110111010010110011110010101011011101011000101101000001100001
000011010100101011010100000010110011000100110010011110111010
100101101100000010000001000011111011101111001000101000100111
001000000101010111010100000101010010111011100011100011110100
010101110001010010000010000000010000000000001000100100100100
001000010000100000001100100000000100000101000101000000000010
010000000100001110000000000100000100100000000000000010001010

>ES_Fellon_Koepu_30-08
010101010010111100010011011010110010011110111100101010001101
110011100001110111110011100110101101001011010010011101110100
110001110101110101001000000111011101001000100000000001000010
011000101010001000100010001010000001001000101101100000100001
010000010000100000101001110001111000101001100000001100010001
000110011001000010101110000010010010000101010100000100000000
000000100000000011011111010010101010001011001000000000100001
101110100010010110001011011000110101010101111011010111011001
110011111110101111100111011111000100101011011010010101010101
101010110001101000111111001000110110000111100110100010010101
011001010100011000100110111100000010100001001101010010101111
010101100111110000110011111110101001001000100010111001100000
100010010101111110010100000000001101100011001110000011111010
100010000100001000110100101001100100110000000010000001000100
011010000000010000000101000101110001010001011010010111100111
110111010010110011110010101011011101011000101101000001100001
000011010100101011010100000010010011000100110010011110111010
100101101100000010000001000011111011101111001000101000100111
001000000101010111010100000101010010111011100011100011110101
010101110001010010000010000000010000000000001000100100100100
001000010000100000001100100000000100000101000101000000000010
010000000100001110000000000100000100100000000000000010001010

>ES_Fellon_Koepu_30-09
010101011010111100010011011010110010011110111100101010001101
110011100001110111110011100010101101001011010010011101110100
110001110101110101001000000111011101001000100000000001000010
011000101010001000100010001010000001001000101101100000100001
010000010000100000101001110001111000101001100000001100010001
000110011001000010101110000010010010000101010100000100000000
000000100000000011011111010010101010001011001000000000100001
101110100010010110001011011000110101010101111011010111011001
110011111110101111100111011111000100001011011010010101010101
101010110001101000111111001000110110000111100110100010010101
011001010100011001100110111100000010100001001101010010101111
010101100111110000110011111110101001001000100010111001100000
100010010101111110010100000000001101100011001110000011111010
100010000100001000110100101001100100110000000010000001000100
011010000000010000000101000101110001010001011010010111100111
110111010010110011110010101011011101011000101101000001100001
000011010100101011010100000010010011000100110010011110111010
100101101100000010000001000011111011101111001000101000100111
001000000101010111010100000101010010111011100011100011110100
010101110001010010000010000000010000000000001000100100100100
001000010000100000001100100000000100000101000101000000000010
010000000100001110000000000100000100100000000000000010001010

>ES_Fellon_Koepu_30-10
010101011010111100010011011010110010011110111100101010001101
110011100001110111110011100110101101001011010010011101110100
110001110101110001001000000111011101001000100000000001000010
011000101010001000101010001010000001001000101101100000101001
010100010000100000101001110001111000101001100000001100010001
000110011001000010101110000010010010000101010100000100000000
000000100000000011011111010010101010001011001000000000100001
101110100010010110001011011000110101010101111011010111011001
110011111110101111100111011111000100001011011010010101010101
111010110001101000111111011000110110000111100110100010010101
011001010100011001100110111100000010100001001101010010101111
010101100111110000110011111110101001001000100010111001100000
100010010101111110010100000000001101100011001110000011111010
100010000100001000110100101001100100110000000010000001000100
011010000000010000000101000101110001010001011010010111100111
110111010010110011110010101011011101011000101101000001100001
000011010100101011010100000010010011000100110010011110111010
100101101100000010000001000011111011101111001000101000100111
001000000101010111010100000101010010111011100011100011110101
010101110001010010000010000000010000000000001000100100100100
001000010000100000001100100000000100000101000101000000000010
010000000100001110000000000100000100100000000000000010001010

>GB-NB_GardenPond_Wroxham_20-03
100101001101011100010101111010111011011110111100101010001101
010011100011110111110111000110111111101011011110011101110100
010001110101111110001000001111010111111100010000110010100010
000101000010011000100010000010000101000010101101000000100011
011010100000100001100011100001111011000001101000010100010001
011110011001000010100000000000010000100101010100000000000001
000000000000100011010011010000101011001000000000000000100000
101110010010010101001010101000010001010110111111010101011001
110011010000101010100111001110000100001110011010010101010101
101010110101001010110111001000110111100101101000100110011000
101010010100110000100110111110000011000001000001010010000000
010001101110100000110011111110111001000000100010111101010000
100010100000010101010000000010101001000101011100010000000010
100010000100000100110000001001010000100000000000000000000100
001100000000011000000100001000010010100010110010101101000111
110011100110110011110001001001011101011000101001000010101001
000110001011010010101100000010010011001101110110011010101110
100010001100000011011011100101101011110101001001101001000110
111100000101011110000100000000000001011111100111100010100100
110110100100100110001010000000010000000000001010100000010100
101000010000100010001000100000000100011001000101000000000010
010000001100000110000000000100001001000000000000000100000000

>GB-NB_GardenPond_Wroxham_20-04
100101001101011100010101111010111011011110111100111010001101
010111100011110111110111000110111111111011011110011101110100
010001110101111110001000001111010111111100010000110010100010
000101000010011000100010000010000101000010101101000000100011
011010100000100001100011100001111011000001101000010100010001
011110011001000010100000000000010000100101010100000100000001
000000000000100011010011010000101011001000000000000000100000
101110010010010101001010101000010001010110111111010101011001
110011010000101010100111001110000100001110011010010101010101
101010110101001010110111001000110111100101101000100110011000
101010010100110000100110111110000011000001000001010010000000
010001101110100000110011111110111001000000100010111101010000
100010100000010101010000000010101001000101011100010000000010
100010000100000100110000001001010000100000000000000000000100
001100000000011000000100001000010010100010110010101101000111
110011100110110011110001001001011101011000101001000010101001
000110001011010010101100000010010011001101110110011010101110
100010001100000011011011100101101011110101001001101001000110
111100000101011110000100000000000001011111100111100010100100
110110100100100110001010000000010000000000001010100000010100
101000010000100010001000100000000100011001000101000000000010
010000001100000110000000000100001001000000000000000100000000

>GB-NB_GardenPond_Wroxham_20-05
100101001101011100010101111010111011011110111100111010001101
010111100011110111110111000110111111111011011110011101110100
010001110101111110001000001111010111111100010000110010100010
000101000010011000100010000010000101000010101101000000100011
011010100000100001100011100001111011000001101000010100010001
011110011001000010100000000000010000100101010100000100000001
000000000000100011010011010000101011001000000000000000100000
101110010010010101001010101000010001010110111111010101011001
110011010000101010100111001110000100001110011010010101010101
101010110101001010110111001000110111100101101000100110011000
101010010100110000100110111110000011000001000001010010000000
010001101110100000110011111110111001000000100010111101010000
100010100000010101010000000010101001000101011100010000000010
100010000100000100110000001001010000100000000000000000000100
001100000000011000000100001000010010100010110010101101000111
110011100110110011110001001001011101011000101001000010101001
000110001011010010101100000010010011001101110110011010101110
100010001100000011011011100101101011110101001001101001000110
111100000101011110000100000000000001011111100111100010100100
110110100100100110001010000000010000000000001010100000010100
101000010000100010001000100000000100011001000101000000000010
010000001100000110000000000100001001000000000000000100000000

>GB-NB_GardenPond_Wroxham_20-06
100101001101011100010101111010111011011110111100101010001101
010011100011110111110111000110111111101011011110011101110100
010001110101111110001000001111010111111100010000110010100010
000101000010011000100010000010000101000010101101000000100011
011010100000100001100011100001111011000001101000010100010001
011110011001000010100000000000010000100101010100000100000001
000000000000100011010011010000101011001000000000000000100000
101110010010010101001010101000010001010110111111010101011001
110011010000101010100111001110000100001110011010010101010101
101010110101001010110111001000110111100101101000100110011000
101010010100110000100110111110000011000001000001010010000000
010001101110100000110011111110111001000000100010111101010000
100010100000010101010000000010101001000101011100010000000010
100010000100000100110000001001010000100000000000000000000100
001100000000011000000100001000010010100010110010101101000111
110011100110110011110001001001011101011000101001000010101001
000110001011010010101100000010010011001101110110011010101110
100010001100000011011011100101101011110101001001101001000110
111100000101011110000100000000000001011111100111100010100100
110110100100100110001010000000010000000000001010100000010100
101000010000100010001000100000000100011001000101000000000010
010000001000000110000000000100001001000000000000000100000000

>GB-NB_GardenPond_Wroxham_20-07
100101001101011100010101111010111011011110111100101010001101
010011100011110111110111000110111111101011011110011101110100
010001110101111110001000001111010111111100010000110010100010
000101000010011000100010000010000101000010101101000000100011
011010100000100001100011100001111011000001101000010100010001
011110011001000010100000000000010000100101010100000100000001
000000000000100011010011010000101011001000000000000000100000
101110010010010101001010101000010001010110111111010101011001
110011010000101010100111001110000100001110011010010101010101
101010110101001010110111001000110111100101101000100110011000
101010010100110000100110111110000011000001000001010010000000
010001101110100000110011111110111001000000100010111101010000
100010100000010101010000000010101001000101011100010000000010
100010000100000100110000001001010000100000000000000000000100
001100000000011000000100001000010010100010110010101101000111
110011100110110011110001001001011101011000101001000010101001
000110001011010010101100000010010011001101110110011010101110
100010001100000011011011100101101011110101001001101001000110
111100000101011110000100000000000001011111100111100010100100
110110100100100110001010000000010000000000001010100000010100
101000010000100010001000100000000100011001000101000000000010
010000001000000110000000000100001001000000000000000100000000

>GB-NB_GardenPond_Wroxham_20-09
100101001101011100010101111010111011011110111100101010001101
010011100011110111110111000110111111101011011110011101110100
010001110101111110001000001111010111111100010000110010100010
000101000010011000100010000010000101000010101101000000100011
011010100000100001100011100001111011000001101000010100010001
011110011001000010100000000000010000100101010100000100000001
000000000000100011010011010000101011001000000000000000100000
101110010010010101001010101000010001010110111111010101011001
110011010000101010100111001110000100001110011010010101010101
101010110101001010110111001000110111100101101000100110011000
101010010100110000100110111110000011000001000001010010000000
010001101110100000110011111110111001000000100010111101010000
100010100000010101010000000010101001000101011100010000000010
100010000100000100110000001001010000100000000000000000000100
001100000000011000000100001000010010100010110010101101000111
110011100110110011110001001001011101011000101001000010101001
000110001011010010101100000010010011001101110110011010101110
100010001100000011011011100101101011110101001001101001000110
111100000101011110000100000000000001011111100111100010100100
110110100100100110001010000000010000000000001010100000010100
101000010000100010001000100000000100011001000101000000000010
010000001000000110000000000100001001000000000000000100000000

>GB-NB_GardenPond_Wroxham_20-10
100101001101011100010101111010111011011110111100101010001101
010011100011110111110111000110111111111011011110011101110100
010011110101111110001000001111010111111100010000110010100010
000101000010011000100010000010000101000010101101000000100011
011010100000100001100011100001111011000001101000010100010001
011110011001000010100000000000010000100101010100000100000001
000000000000100011010011010000101011001000000000000000100000
101110010010010101001010101000010001010110111111010101011001
110011010000101010100111001110000100001110011010010101010101
101010110101001010110111001000110111100101101000100110011000
101010010100110000100110111110000011000001000001010010000000
010001101110100000110011111110111001000000100010111101010000
100010100000010101010000000010101001000101011100010000000010
100010000100000100110000001001010000100000000000000000000100
001100000000011000000100001000010010100010110010101101000111
110011100110110011110001001001011101011000101001000010101001
000110001011010010101100000010010011001101110110011010101110
100010001100000011011011100101101011110101001001101001000110
111100000101011110000100000000000001011111100111100010100100
110110100100100110001010000000010000000000001010100000010100
101000010000100010001000100000000100011001000101000000000010
010000001000000110000000000100001001000000000000000100000000

>GB-NB_GardenPond_Wroxham_20-13
100101001101011100010101111010111011011110111100101010001101
010011100011110111110111000110111111101011011110011101110100
010001110101111110001000001111010111111100010000110010100010
000101000010011000100010000010000101000010101101000000100011
011010100000100001100011100001111011000001101000010100010001
011110011001000010100000000000010000100101010100000100000001
000000000000100011010011010000101011001000000000000000100000
101110010010010101001010101000010001010110111111010101011001
110011010000101010100111001110000100001110011010010101010101
101010110101001010110111001000110111100101101000100110011000
101010010100110000100110111110000011000001000001010010000000
010001101110100000110011111110111001000000100010111101010000
100010100000010101010000000010101001000101011100010000000010
100010000100000100110000001001010000100000000000000000000100
001100000000011000000100001000010010100010110010101101000111
110011100110110011110001001001011101011000101001000010101001
000110001011010010101100000010010011001101110110011010101110
100010001100000011011011100101101011110101001001101001000110
111100000101011110000100000000000001011111100111100010100100
110110100100100110001010000000010000000000001010100000010100
101000010000100010001000100000000100011001000101000000000010
010000001100000110000000000100001001000000000000000100000000

>GB-NB_RiverBure_DamgateMarshes_23-01
100101000101011001001101111000111011011110111100100010001101
110011001011110111101011000110110111011011011010101101110101
110001110101111100001000001111010101101000010000000011001010
000001000000011000100010000010000000000000101101000000100001
010010100000100001101011100001111000100000000000011010010001
001110011010000010001010000000010100000101010100000000000000
000000000000100011010011010000101011001010000000000000100000
101111010010010101011010101000110001011110111011100101011001
110011110000101011100111011110000100001110011010010101010101
101011010101111010110111001000010110100101100000100110010100
011010010100110000000111001110000010100001001001010010010010
010001100110100000110011111100111001010000100010111001010000
100100100111110101010000000001101010000101011100000000010010
100010000000000100111000101000000000000000000010000000000100
001010000000010000000100001000010010100010110010100001001011
110011000010010101110001001001011101011000101001000010100001
000110001001001011101000000010010011000101110001011010100110
100010001100000010000011000111001011100101001000101001101010
101110000101010111010100000010010001010110100101000011101100
110101000000010100000010000000010000000010001010100100011101
101100110000100010011000101000000100001001000101000000000010
010000000100000011000000000100000101000000000000000100001010

>GB-NB_RiverBure_DamgateMarshes_23-02
100101000101011001001101111000111011011110111100100010001101
010011001011110111101011000110110111011011011010101101110101
110001110101111100001000001111010101101000010000000011001010
000001000000011000100010000010000000000000101101000000100001
010010100000100001101011100001111000100000000000011010010000
001110011010000010001010000000010100000101010100000000000000
000000000000100011010011010000101011001010000000000000100000
101111010010010101011010101000110001011110111011100101011001
110011110000101011100111011110000100001110011010010101010101
101011010101111010110111001000010110100101100000100110010100
011010010100110001000111001110000010100001001001010010010010
010001100110100000110011111100111001010000100010111001010000
100100100111110101010000000001101010000101011100000000010010
100010000000000100111000101000000000000000000010000000000100
001010000000010000000100001000010010100010110010100001001011
110011000010010101110001001001011101011000101001000010100001
000110001001001011101000000010010011000101110001011010100110
100010001100000010000011000111001011100101001000101001101010
101110000101010111010100000000010001010110100101000011101100
110101000000010100000010000000010000000010001010100100010101
101100110000100010011000101000000100001001000101000000000010
010000000100000011000000000100000101000000000000000100001010

>GB-NB_RiverBure_DamgateMarshes_23-03
100101000101011001001101111000111011011110111100100010001101
010011001011110111101011000110110111001011011010101101110101
110001110101111100001000001111010101101000010000000011001010
000001000000011000100010000010000000000000101101000000100001
010010100000100001101011100001111000100000000000011010010000
001110011010000010001010000000010100000101010100000000000000
000000000000100011010011010000101011001010000000000000100000
101111010010010101011010101000110001011110111011100101011001
110011110000101011100111011110000100001110011010010101010101
101011010101111010110111001000010110100101100000100110010100
011010010100110001000111001110000010100001001001010010010010
010001100110100000110011111100111001010000100010111001010000
100100100111110101010000000001101010000101011100000000010010
100010000000000100111000101000000000000000000010000000000100
001010000000010000000100001000010010100010110010100001001011
110011000010010101110001001001011101011000101001000010100001
000110001001001011101000000010010011000101110001011010100110
100010001100000010000011000111001011100101001000101001101010
101110000101010111010100000000010001010110100101000011101100
110101000000010100000010000000010000000010001010100100010101
101100110000100010011000101000000100001001000101000000000010
010000000100000011000000000100000101000000000000000100001010

>GB-NB_RiverBure_DamgateMarshes_23-04
100101000101011001001101111000111011011110111100100010001101
010011001011110111101011000110110111011011011010101101110101
110001110101111100001000001111010101101000010000000011001010
000001000000011000100010000010000000000000101101000000100001
010010100000100001101011100001111000100000000000011010010000
001110011010000010001010000000010100000101010100000000000000
000000000000100011010011010000101011001010000000000000100000
101111010010010101011010101000110001011110111011100101011001
110011110000101011100111011110000100001110011010010101010101
101011010101111010110111001000010110100101100000100110010100
011010010100110001000111001110000010100001001001010010010010
010001100110100000110011111100111001010000100010111001010000
100100100111110101010000000001101010000101011100000000010010
100010000000000100111000101000000000000000000010000000000100
001010000000010000000100001000010010100010110010100001001011
110011000010010101110001001001011101011000101001000010100001
000110001001001011101000000010010011000101110001011010100110
100010001100000010000011000111001011100101001000101001101010
101110000101010111010100000000010001010110100101000011101100
110101000000010100000010000000010000000010001010100100010101
101100110000100010011000101000000100001001000101000000000010
010000000100000011000000000100000101000000000000000100001010

>GB-NB_RiverBure_DamgateMarshes_23-05
100101000101011001001101111000111011011110111100100010001101
010011001011110111101011000110110111011011011010101101110101
111001110101111100001000001111010101101000010000000011001010
000001000000011000100010000010000000000000101101000000100001
010010100000100001101011100001111000100000000000011010010000
001110011010000010001010000000010100000101010100000000000000
000000000000100011010011010000101011001010000000000000100000
101111010010010101011010101000110001011110111011100101011001
110011110000101011100111011110000100001110011010010101010101
101011010101111010110111001000010110100101100000100110010100
011010010100110000000111001110000010100001001001010010010010
010001100110100000110011111100111001010000100010111001010000
100100100111110101010000000001101010000101011100000000010010
100010000000000100111000101000000000000000000010000000000100
001010000000010000000100001000010010100010110010100001001011
110011000010010101110001001001011101011000101001000010100001
000110001001001011101000000010010011000101110001011010100110
100010001100000010000011000111001011100101001000101001101010
101110000101010111010100000010010001010110100101000011101100
110101000000010100000010000000010000000010001010100100010101
101100110000100010011000101000000100001001000101000000000010
010000000100000011000000000100000101000000000000000100001010

>GB-NB_RiverBure_DamgateMarshes_23-06
100101000101011001001101111000111011011110111100100010001101
010011001011110111101011000110110111001011011010101101110101
110001110101111100001000001111010101101000010000000011001010
000001000000011000100010000010000000000000101101000000100001
010010100000100001101011100001111000100000000000011010010000
001110011010000010001010000000010100000101010100000000000000
000000000000100011010011010000101011001010000000000000100000
101111010010010101011010101000110001011110111011100101011001
110011110000101011100111011110000100001110011010010101010101
101011010101111010110111001000010110100101100000100110010100
011010010100110000000111001110000010100001001001010010010010
010001100110100000110011111100111001010000100010111001010000
100100100111110101010000000001101010000101011100000000010010
100010000000000100111000101000000000000000000010000000000100
001010000000010000000100001000010010100010110010100001001011
110011000010010101110001001001011101011000101001000010100001
000110001001001011101000000010010011000101110001011010100110
100010001100000010000011000111001011100101001000101001101010
101110000101010111010100000000010001010110100101000011101100
110101000000010100000010000000010000000010001010100100010101
101100110000100010011000101000000100001001000101000000000010
010000000100000011000000000100000101000000000000000100001010

>GB-NB_RiverBure_DamgateMarshes_23-07
100101000101011001001101111000111011011110111100100010001101
010011001011110111101011000110110111001011011010101101110101
111001110101111100001000001111010101101000010000000011001010
000001000000011000100010000010000000000000101101000000100001
010010100000100001101011100001111000100000000000011010010000
001110011010000010001010000000010100000101010100000000000000
000000000000100011010011010000101011001010000000000000100000
101111010010010101011010101000110001011110111011100101011001
110011110000101011100111011110000100001110011010010101010101
101011010101111010110111001000010110100101100000100110010100
011010010100110000000111001110000010100001001001010010010010
010001100110100000110011111100111001010000100010111001010000
100100100111110101010000000001101010000101011100000000010010
100010000000000100111000101000000000000000000010000000000100
001010000000010000000100001000010010100010110010100001001011
110011000010010101110001001001011101011000101001000010100001
000110001001001011101000000010010011000101110001011010100110
100010001100000010000011000111001011100101001000101001101010
101110000101010111010100000000010001010110100101000011101100
110101000000010100000010000000010000000010001010100100010101
101100110000100010011000101000000100001001000101000000000010
010000000100000011000000000100000101000000000000000100001010

>GB-NB_RiverBure_DamgateMarshes_23-08
100101000101011001001101111000111011011110111100100010001101
010011001011110111101011000110110111001011011010101101110101
110001110101111100001000001111010101101000010000000011001010
000001000000011000100010000010000000000000101101000000100001
010010100000100001101011100001111000100000000000011010010000
001110011010000010001010000000010100000101010100000000000000
000000000000100011010011010000101011001010000000000000100000
101111010010010101011010101000110001011110111011100101011001
110011110000101011100111011110000100001110011010010101010101
101011010101111010110111001000010110100101100000100110010100
011010010100110000000111001110000010100001001001010010010010
010001100110100000110011111100111001010000100010111001010000
100100100111110101010000000001101010000101011100000000010010
100010000000000100111000101000000000000000000010000000000100
001010000000010000000100001000010010100010110010100001001011
110011000010010101110001001001011101011000101001000010100001
000110001001001011101000000010010011000101110001011010100110
100010001100000010000011000111001011100101001000101001101010
101110000101010111010100000000010001010110100101000011101100
110101000000010100000010000000010000000010001010100100010101
101100110000100010011000101000000100001001000101000000000010
010000000100000011000000000100000101000000000000000100001010

>GB-NB_RiverBure_UptownMarshes_22-01
100101000101011100010101110010110111011110111100101010001101
010011101011110111101011000110110111011011011010101101110101
110001110101111100001000001111010101101000010000000011001010
000001000110011000100010000010000000000000111100101000100011
011010100000100001101011100001111000100001101000011010010000
001110011011000010001010000000010100000101010100000000000000
000000000000100011010011010000101011001010000000000000100000
101111100010010101001010101000110001011110111011010101011101
110011111011101010110110111110000100001011011011010101010101
101001010101011011110110001000010110110101100100100110010100
011010010100110000000110101110000010100001001001010010110001
010001100110100000110001111100111001010000100010111001010000
100101100111110110010000000001101010000101011100000001010010
100010000100000100111000101000000000000000000010000000000100
001010001000011000000100001000010010100010110010101011000111
111011010010110011110001001011011101011011101101000010101011
000101011111001011111000000010010011001101111110110010101110
100010001100000010111001100111001011101101001000101001101010
101101000101011101010100000000010000011100100101000011101100
110101110100010100000110000000010000000010001010100110010101
101100110000100010011000101000100010001001000101001110000010
010000000100000011000000000100000101000000001000101101001010

>GB-NB_RiverBure_UptownMarshes_22-02
100101000101011100010101110010110111011110111100101010001101
010011101011110111101011000110110111011011011010101101110101
110001110101111100001000001111010101101000010000000011001010
000001000110011000100010000010000000000000111100101000100011
011010100000100001101011100001111000100001101000011010010000
001110011011000010001010000000010100000101010100000000000000
000000000000100011010011010000101011001010000000000000100000
101111100010010101001010101000110001011110111011010101011101
110011111011101010110110111110000100001011011011010101010101
101001010101011011110110001000010110110101100100100110010100
011010010100110000000110101110000010100001001001010010110001
010001100110100000110001111100111001010000100010111001010000
100101100111110110010000000001101010000101011100000001010010
100010000100000100111000101000000000000000000010000000000100
001010001000011000000100001000010010100010110010101011000111
111011010010110011110001001011011101011011101101000010101011
000101011111001011111000000010010011001101111110110010101110
100010001100000010111001100111001011101101001000101001101010
101101000101011101010100000000010000011100100101000011101100
110101110100010100000110000000010000000010001010100110010101
101100110000100010011000101000100010001001000101001110000010
010000000100000011000000000100000101000000001000101101001010

>GB-NB_RiverBure_UptownMarshes_22-03
100101000101011100010101110010110111011110111100101010001101
010011101011110111101011000110110111011011011010101101110101
110001110101111100001000001111010101101000010000000011001010
000001000110011000100010000010000000000000111100101000100011
011010100000100001101011100001111000100001101000011010010000
101110011011000010001010000000010100000101010100000000000000
000000000000100011010011010000101011001010000000000000100000
101111100010010101001010101000110001011110111011010101011101
110011111011101010110110111110000100001011011011010101010101
101001010101011011110110001000010110110101100100100110010100
011010010100110000000110101110000010100001001001010010110001
010001100110100000110001111100111001010000100010111001010000
100101100111110110010000000001101010000101011100000001010010
100010000100000100111000101000000000000000000010000000000100
001010001000011000000100001000010010100010110010101011000111
111011010010110011110001001011011101011011101101000010101011
000101011111001011111000000010010011001101111110110010101110
100010001100000010111001100111001011101101001000101001101010
101101000101011101010100000000010000011100100101000111101100
110101110100010100000110000000010000000010001010100110010101
101100110000100010011000101000100010001001000101001110000010
010000000100000011000000000100000101000000001000101101001010

>GB-NB_RiverBure_UptownMarshes_22-04
100101000101011100010101110010110111011110111100101010001101
010011101011110111101011000110110111011011011010101101110101
110001110101111100001000001111010101101000010000000011001010
000001000110011000100010000010000000000000111100101000100011
011010100000100001101011100001111000100001101000011010010000
001110011011000010001010000000010100000101010100000000000000
000000000000100011010011010000101011001010000000000000100000
101111100010010101001010101000110001011110111011010101011101
110011111011101010110110111110000100001011011011010101010101
101001010101011011110110001000010110110101100100100110010100
011010010100110000000110101110000010100001001001010010110001
010001100110100000110001111100111001010000100010111001010000
100101100111110110010000000001101010000101011100000001010010
100010000100000100111000101000000000000000000010000000000100
001010001000011000000100001000010010100010110010101011000111
111011010010110011110001001011011101011011101101000010101011
000101011111001011111000000010010011001101111110110010101110
100010001100000010111001100111001011101101001000101001101010
101101000101011101010100000000010000011100100101000011101100
110101110100010100000110000000010000000010001010100110010101
101100110000100010011000101000100010001001000101001110000010
010000000100000011000000000100000101000000001000101101001010

>GB-NB_RiverBure_UptownMarshes_22-05
100101000101011100010101110010110111011110111100101010001101
010011101011110111101011000110110111011011011010101101110101
110001110101111100001000001111010101101000010000000011001010
000001000110011000100010000010000000000000111100101000100011
011010100000100001101011100001111000100001101000011010010000
001110011011000010001010000000010100000101010100000000000000
000000000000100011010011010000101011001010000000000000100000
101111100010010101001010101000110001011110111011010101011101
110011111011101010110110111110000100001011011011010101010101
101001010101011011110110001000010110110101100100100110010100
011010010100110000000110101110000010100001001001010010110001
010001100110100000110001111100111001010000100010111001010000
100101100111110110010000000001101010000101011100000001010010
100010000100000100111000101000000000000000000010000000000100
001010001000011000000100001000010010100010110010101011000111
111011010010110011110001001011011101011011101101000010101011
000101011111001011111000000010010011001101111110110010101110
100010001100000010111001100111001011101101001000101001101010
101101000101011101010100000000010000011100100101000011101100
110101110100010100000110000000010000000010001010100110010101
101100110000100010011000101000100010001001000101001110000010
010000000100000011000000000100000101000000001000101101001010

>GB-NB_RiverBure_UptownMarshes_22-06
100101000101011100010101110010110111011110111100101010001101
010011101011110111101011000110110111011011011010101101110101
110001110101111100001000001111010101101000010000000011001010
000001000110011000100010000010000000000000111100101000100011
011010100000100001101011100001111000100001101000011010010000
001110011011000010001010000000010100000101010100000000000000
000000000000100011010011010000101011001010000000000000100000
101111100010010101001010101000110001011110111011010101011101
110011111011101010110110111110000100001011011011010101010101
101001010101011011110110001000010110110101100100100110010100
011010010100110000000110101110000010100001001001010010110001
010001100110100000110001111100111001010000100010111001010000
100101100111110110010000000001101010000101011100000001010010
100010000100000100111000101000000000000000000010000000000100
001010001000011000000100001000010010100010110010101011000111
111011010010110011110001001011011101011011101101000010101011
000101011111001011111000000010010011001101111110110010101110
100010001100000010111001100111001011101101001000101001101010
101101000101011101010100000000010000011100100101000011101100
110101110100010100000110000000010000000010001010100110010101
101100110000100010011000101000100010001001000101001110000010
010000000100000011000000000100000101000000001000101101001010

>GB-NB_RiverBure_UptownMarshes_22-07
100101000101011100010101110010110111011110111100101010001101
010011101011110111101011000110110111011011011010101101110101
110001110101111100001000001111010101101000010000000011001010
000001000110011000100010000010000000000000111100101000100011
011010100000100001101011100001111000100001101000011010010000
001110011011000010001010000000010100000101010100000000000000
000000000000100011010011010000101011001010000000000000100000
101111100010010101001010101000110001011110111011010101011101
110011111011101010110110111110000100001011011011010101010101
101001010101011011110110001000010110110101100100100110010100
011010010100110000000110101110000010100001001001010010110001
010001100110100000110001111100111001010000100010111001010000
100101100111110110010000000001101010000101011100000001010010
100010000100000100111000101000000000000000000010000000000100
001010001000011000000100001000010010100010110010101011000111
111011010010110011110001001011011101011011101101000010101011
000101011111001011111000000010010011001101111110110010101110
100010001100000010111001100111001011101101001000101001101010
101101000101011101010100000000010000011100100101000011101100
110101110100010100000110000000010000000010001010100110010101
101100110000100010011000101000100010001001000101001110000010
010000000100000011000000000100000101000000001000101101001010

>GB-NB_RiverBure_UptownMarshes_22-08
100101000101011100010101110010110111011110111100101010001101
010011101011110111101011000110110111011011011010101101110101
110001110101111100001000001111010101101000010000000011001010
000001000110011000100010000010000000000000111100101000100011
011010100000100001101011100001111000100001101000011010010000
001110011011000010001010000000010100000101010100000000000000
000000000000100011010011010000101011001010000000000000100000
101111100010010101001010101000110001011110111011010101011101
110011111011101010110110111110000100001011011011010101010101
101001010101011011110110001000010110110101100100100110010100
011010010100110000000110101110000010100001001001010010110001
010001100110100000110001111100111001010000100010111001010000
100101100111110110010000000001101010000101011100000001010010
100010000100000100111000101000000000000000000010000000000100
001010001000011000000100001000010010100010110010101011000111
111011010010110011110001001011011101011011101101000010101011
000101011111001011111000000010010011001101111110110010101110
100010001100000010111001100111001011101101001000101001101010
101101000101011101010100000000010000011100100101000011101100
110101110100010100000110000000010000000010001010100110010101
101100110000100010011000101000100010001001000101001110000010
010000000100000011000000000100000101000000001000101101001010

>GB-NB_RiverThume_PotterHeigham_21-01
100101001101011100010101110010111011101110111100100110001101
010011101011110111101111000110111011111011101010101101110101
110001110101111100001000001111010101101100010000000011001100
000001000010011000100010000010000000000000111101010000100001
010010100000100010101011100001111001000001101000010100010000
001110011011000010110010000000010100000101010100000000000000
000000000000100011010011010000101011001011001000000000100000
101110010010010101001010001000110001011110111011100101011001
110011111001111011100011011110000100001011011010010101010101
101010010101101010110111001000110110110101111100100110010100
011010010100110000100110101110000011000001001101010010011001
010001100110100000110011111110111001010000100010011001010000
100011100111111101010100001010101010000101011100000001110010
100010000100000100111000101000000000000000000010000000000100
001010001000001000000100001000001100010010110010101101000111
110011100010110011110001001011011101011000101001000010101000
100101011111001010101000000010010011001101110010011010010110
100010001100000011010101000111001011110101001000101001001010
101110000110011101010100000000010010011100100101000011101100
100101100100100100000010000000010000000010001010100110010101
101100110000100010001000101000000100001001000101000000000010
010000000100000011000000000100001001000000001000100101001010

>GB-NB_RiverThume_PotterHeigham_21-02
100101001101011100010101110010111011101110111100100110001101
010011101011110111101111000110111011111011101010101101110101
110001110101111100001000001111010101101100010000000011001100
000001000010011000100010000010000000000000111101010000100001
010010100000100010101011100001111001000001101000010100010000
001110011011000010110010000000010100000101010100000000000000
000000000000100011010011010000101011001011001000000000100000
101110010010010101001010001000110001011110111011100101011001
110011111001111011100011011110000100001011011010010101010101
101010010101101010110111001000110110110101111100100110010100
011010010100110000100110101110000011000001001101010010011001
010001100110100000110011111110111001010000100010011001010000
100011100111111101010100001010101010000101011100000001110010
100010000100000100111000101000000000000000000010000000000100
001010001000001000000100001000001100010010110010101101000111
110011100010110011110001001011011101011000101001000010101000
100101011111001010101000000010010011001101110010011010010110
100010001100000011010101000111001011110101001000101001001010
101110000110011101010100000000010010011100100101000011101100
100101100100100100000010000000010000000010001010100110010101
101100110000100010001000101000000100001001000101000000000010
010000000100000011000000000100001001000000001000100101001010

>GB-NB_RiverThume_PotterHeigham_21-03
100101001101011100010101110010111011101110111100100110001101
010011101011110111101111000110111011111011101010101101110101
110001110101111100001000001111010101101100010000000011001100
000001000010011000100010000010000000000000111101010000100001
010010100000100010101011100001111001000001101000010100010000
001110011011000010110010000000010100000101010100000000000000
000000000000100011010011010000101011001011001000000000100000
101110010010010101001010001000110001011110111011100101011001
110011111001111011100011011110000100001011011010010101010101
101010010101101010110111001000110110110101111100100110010100
011010010100110000100110101110000011000001001101010010011001
010001100110100000110011111110111001010000100010011001010000
100011100111111101010100001010101010000101011100000001110010
100010000100000100111000101000000000000000000010000000000100
001010001000001000000100001000001100010010110010101101000111
110011100010110011110001001011011101011000101001000010101000
100101011111001010101000000010010011001101110010011010010110
100010001100000011010101000111001011110101001000101001001010
101110000110011101010100000000010010011100100101000011101100
100101100100100100000010000000010000000010001010100110010101
101100110000100010001000101000000100001001000101000000000010
010000000100000011000000000100001001000000001000100101001010

>GB-NB_RiverThume_PotterHeigham_21-04
100101001101011100010101110010111011101110111100100110001101
010011101011110111101111000110111011111011101010101101110101
110001110101111100001000001111010101101100010000000011001100
000001000010011000100010000010000000000000111101010000100001
010010100000100010101011100001111001000001101000010100010000
001110011011000010110010000000010100000101010100000000000000
000000000000100011010011010000101011001011001000000000100000
101110010010010101001010001000110001011110111011100101011001
110011111001111011100011011110000100001011011010010101010101
101010010101101010110111001000110110110101111100100110010100
011010010100110000100110101110000011000001001101010010011001
010001100110100000110011111110111001010000100010011001010000
100011100111111101010100001010101010000101011100000001110010
100010000100000100111000101000000000000000000010000000000100
001010001000001000000100001000001100010010110010101101000111
110011100010110011110001001011011101011000101001000010101000
100101011111001010101000000010010011001101110010011010010110
100010001100000011010101000111001011110101001000101001001010
101110000110011101010100000000010010011100100101000011101100
100101100100100100000010000000010000000010001010100110010101
101100110000100010001000101000000100001001000101000000000010
010000000100000011000000000100001001000000001000100101001010

>GB-NB_RiverThume_PotterHeigham_21-05
100101001101011100010101110010111011101110111100100110001101
010011101011110111101111000110111011111011101010101101110101
110001110101111100001000001111010101101100010000000011001100
000001000010011000100010000010000000000000111101010000100001
010010100000100010101011100001111001000001101000010100010000
001110011011000010110010000000010100000101010100000000000000
000000000000100011010011010000101011001011001000000000100000
101110010010010101001010001000110001011110111011100101011001
110011111001111011100011011110000100001011011010010101010101
101010010101101010110111001000110110110101111100100110010100
011010010100110000100110101110000011000001001101010010011001
010001100110100000110011111110111001010000100010011001010000
100011100111111101010100001010101010000101011100000001110010
100010000100000100111000101000000000000000000010000000000100
001010001000001000000100001000001100010010110010101101000111
110011100010110011110001001011011101011000101001000010101000
100101011111001010101000000010010011001101110010011010010110
100010001100000011010101000111001011110101001000101001001010
101110000110011101010100000000010010011100100101000011101100
100101100100100100000010000000010000000010001010100110010101
101100110000100010001000101000000100001001000101000000000010
010000000100000011000000000100001001000000001000100101001010

>GB-NB_RiverThume_PotterHeigham_21-06
100101001101011100010101110010111011101110111100100110001101
010011101011110111101111000110111011111011101010101101110101
110001110101111100001000001111010101101100010000000011001100
000001000010011000100010000010000000000000111101010000100001
010010100000100010101011100001111001000001101000010100010000
001110011011000010110010000000010100000101010100000000000000
000000000000100011010011010000101011001011001000000000100000
101110010010010101001010001000110001011110111011100101011001
110011111001111011100011011110000100001011011010010101010101
101010010101101010110111001000110110110101111100100110010100
011010010100110000100110101110000011000001001101010010011001
010001100110100000110011111110111001010000100010011001010000
100011100111111101010100001010101010000101011100000001110010
100010000100000100111000101000000000000000000010000000000100
001010001000001000000100001000001100010010110010101101000111
110011100010110011110001001011011101011000101001000010101000
100101011111001010101000000010010011001101110010011010010110
100010001100000011010101000111001011110101001000101001001010
101110000110011101010100000000010010011100100101000011101100
100101100100100100000010000000010000000010001010100110010101
101100110000100010001000101000000100001001000101000000000010
010000000100000011000000000100001001000000001000100101001010

>GB-NB_RiverThume_PotterHeigham_21-07
100101001101011100010101110010111011101110111100100110001101
010011101011110111101111000110111011111011101010101101110101
110001110101111100001000001111010101101100010000000011001100
000001000010011000100010000010000000000000111101010000100001
010010100000100010101011100001111001000001101000010100010000
001110011011000010110010000000010100000101010100000000000000
000000000000100011010011010000101011001011001000000000100000
101110010010010101001010001000110001011110111011100101011001
110011111001111011100011011110000100001011011010010101010101
101010010101101010110111001000110110110101111100100110010100
011010010100110000100110101110000011000001001101010010011001
010001100110100000110011111110111001010000100010011001010000
100011100111111101010100001010101010000101011100000001110010
100010000100000100111000101000000000000000000010000000000100
001010001000001000000100001000001100010010110010101101000111
110011100010110011110001001011011101011000101001000010101000
100101011111001010101000000010010011001101110010011010010110
100010001100000011010101000111001011110101001000101001001010
101110000110011101010100000000010010011100100101000011101100
100101100100100100000010000000010000000010001010100110010101
101100110000100010001000101000000100001001000101000000000010
010000000100000011000000000100001001000000001000100101001010

>GB-NB_RiverThume_PotterHeigham_21-08
100101001101011100010101110010111011101110111100100110001101
010011101011110111101111000110111011111011101010101101110101
110001110101111100001000001111010101101100010000000011001100
000001000010011000100010000010000000000000111101010000100001
010010100000100010101011100001111001000001101000010100010000
001110011011000010110010000000010100000101010100000000000000
000000000000100011010011010000101011001011001000000000100000
101110010010010101001010001000110001011110111011100101011001
110011111001111011100011011110000100001011011010010101010101
101010010101101010110111001000110110110101111100100110010100
011010010100110000100110101110000011000001001101010010011001
010001100110100000110011111110111001010000100010011001010000
100011100111111101010100001010101010000101011100000001110010
100010000100000100111000101000000000000000000010000000000100
001010001000001000000100001000001100010010110010101101000111
110011100010110011110001001011011101011000101001000010101000
100101011111001010101000000010010011001101110010011010010110
100010001100000011010101000111001011110101001000101001001010
101110000110011101010100000000010010011100100101000011101100
100101100100100100000010000000010000000010001010100110010101
101100110000100010001000101000000100001001000101000000000010
010000000100000011000000000100001001000000001000100101001010

>GB-PL_OldHaven_ChilleyStream_29-01
100101000101011100010101111010110011011110111101001010001101
010011101011110111101111000110110110011011011010001101111100
000001110000111100001000000111010111111000010000000000000010
000001000000011000000010000010000000000000101101000000100001
010110100000100001100001100001111000100001100000001100010000
001110011010000010001010000000010000000001010000000000000000
000000000000000011010011010000101011001000000000000000100001
101100100010010101001010001000010001010000111011000101011001
110011011000101010000111001110000100000111011010010101010101
101010010101101010110110001000010110100001100000100110010000
000000010100000000000110101000000011000001000001010010000001
010001100000100000110011111100001001000000000000011001010000
000100000000000001000000000000001010000101010100000000000010
100000000000000100000000000000000000000000000010000000000100
001010000000010000000100001000010010100010101010100001000011
110011000010010101110001001001011101011000101000000010101001
000111001001000010101100000010010011001100110010011000100110
100000001100000010011001000111001011100100001000101001000011
101000000110010111000100000000010010010010100001000011101100
110110100100000100000010000000010000000000000010100000000000
101000010000100010001000100000000100001001000101000000000010
010000000100010101000000000000001001000000000000000100001010

>GB-PL_OldHaven_ChilleyStream_29-02
100101000101011100010101111010110011011110111101001010001101
010011101011110111101111000110110110011011011010001101111100
000001110000111100001000000111010111111000010000000000000010
000001000000011000000010000010000000000000101101000000100001
010110100000100001100001100001111000100001100000001100010000
001110011010000010001010000000010000000001010000000000000000
000000000000000011010011010000101011001000000000000000100001
101100100010010101001010001000010001010000111011000101011001
110011011000101010000111001110000100000111011010010101010101
101010010101101010110110001000010110100001100000100110010000
000000010100000000000110101000000011000001000001010010000001
010001100000100000110011111100001001000000000000011001010000
000100000000000001000000000000001010000101010100000000000010
100000000000000100000000000000000000000000000010000000000100
001010000000010000000100001000010010100010101010100001000011
110011000010010101110001001001011101011000101000000010101001
000111001001000010101100000010010011001100110010011000100110
100000001100000010011001000111001011100100001000101001000011
101000000110010111000100000000010010010010100001000011101100
110110100100000100000010000000010000000000000010100000000000
101000010000100010001000100000000100001001000101000000000010
010000000100010101000000000000001001000000000000000100001010

>GB-PL_OldHaven_ChilleyStream_29-03
100101000101011100010101111010110011011110111101001010001101
010011101011110111101111000110110110011011011010001101111100
000001110000111100001000000111010111111000010000000000000010
000001000000011000000010000010000000000000101101000000100001
010110100000100001100001100001111000100001100000001100010000
001110011010000010001010000000010000000001010000000000000000
000000000000000011010011010000101011001000000000000000100001
101100100010010101001010001000010001010000111011000101011001
110011011000101010000111001110000100000111011010010101010101
101010010101101010110110001000010110100001100000100110010000
000000010100000000000110101000000011000001000001010010000001
010001100000100000110011111100001001000000000000011001010000
000100000000000001000000000000001010000101010100000000000010
100000000000000100000000000000000000000000000010000000000100
001010000000010000000100001000010010100010101010100001000011
110011000010010101110001001001011101011000101000000010101001
000111001001000010101100000010010011001100110010011000100110
100000001100000010011001000111001011100100001000101001000011
101000000110010111000100000000010010010010100001000011101100
110110100100000100000010000000010000000000000010100000000000
101000010000100010001000100000000100001001000101000000000010
010000000100010101000000000000001001000000000000000100001010

>GB-PL_OldHaven_ChilleyStream_29-04
100101000101011100010101111010110011011110111101001010001101
010011101011110111101111000110110110011011011010001101111100
000001110000111100001000000111010111111000010000000000000010
000001000000011000000010000010000000000000101101000000100001
010110100000100001100001100001111000100001100000001100010000
001110011010000010001010000000010000000001010000000000000000
000000000000000011010011010000101011001000000000000000100001
101100100010010101001010001000010001010000111011000101011001
110011011000101010000111001110000100000111011010010101010101
101010010101101010110110001000010110100001100000100110010000
000000010100000000000110101000000011000001000001010010000001
010001100000100000110011111100001001000000000000011001010000
000100000000000001000000000000001010000101010100000000000010
100000000000000100000000000000000000000000000010000000000100
001010000000010000000100001000010010100010101010100001000011
110011000010010101110001001001011101011000101000000010101001
000111001001000010101100000010010011001100110010011000100110
100000001100000010011001000111001011100100001000101001000011
101000000110010111000100000000010010010010100001000011101100
110110100100000100000010000000010000000000000010100000000000
101000010000100010001000100000000100001001000101000000000010
010000000100010101000000000000001001000000000000000100001010

>GB-PL_OldHaven_ChilleyStream_29-05
100101000101011100010101111010110011011110111101001010001101
010011101011110111101111000110110110011011011010001101111100
000001110000111100001000000111010111111000010000000000000010
000001000000011000000010000010000000000000101101000000100001
010110100000100001100001100001111000100001100000001100010000
001110011010000010001010000000010000000001010000000000000000
000000000000000011010011010000101011001000000000000000100001
101100100010010101001010001000010001010000111011000101011001
110011011000101010000111001110000100000111011010010101010101
101010010101101010110110001000010110100001100000100110010000
000000010100000000000110101000000011000001000001010010000001
010001100000100000110011111100001001000000000000011001010000
000100000000000001000000000000001010000101010100000000000010
100000000000000100000000000000000000000000000010000000000100
001010000000010000000100001000010010100010101010100001000011
110011000010010101110001001001011101011000101000000010101001
000111001001000010101100000010010011001100110010011000100110
100000001100000010011001000111001011100100001000101001000011
101000000110010111000100000000010010010010100001000011101100
110110100100000100000010000000010000000000000010100000000000
101000010000100010001000100000000100001001000101000000000010
010000000100010101000000000000001001000000000000000100001010

>GB-PL_OldHaven_ChilleyStream_29-06
100101000101011100010101111010110011011110111101001010001101
010011101011110111101111000110110110011011011010001101111100
000001110000111100001000000111010111111000010000000000000010
000001000000011000000010000010000000000000101101000000100001
010110100000100001100001100001111000100001100000001100010000
001110011010000010001010000000010000000001010000000000000000
000000000000000011010011010000101011001000000000000000100001
101100100010010101001010001000010001010000111011000101011001
110011011000101010000111001110000100000111011010010101010101
101010010101101010110110001000010110100001100000100110010000
000000010100000000000110101000000011000001000001010010000001
010001100000100000110011111100001001000000000000011001010000
000100000000000001000000000000001010000101010100000000000010
100000000000000100000000000000000000000000000010000000000100
001010000000010000000100001000010010100010101010100001000011
110011000010010101110001001001011101011000101000000010101001
000111001001000010101100000010010011001100110010011000100110
100000001100000010011001000111001011100100001000101001000011
101000000110010111000100000000010010010010100001000011101100
110110100100000100000010000000010000000000000010100000000000
101000010000100010001000100000000100001001000101000000000010
010000000100010101000000000000001001000000000000000100001010

>GB-PL_OldHaven_ChilleyStream_29-07
100101000101011100010101111010110011011110111101001010001101
010011101011110111101111000110110110011011011010001101111100
000001110000111100001000000111010111111000010000000000000010
000001000000011000000010000010000000000000101101000000100001
010110100000100001100001100001111000100001100000001100010000
001110011010000010001010000000010000000001010000000000000000
000000000000000011010011010000101011001000000000000000100001
101100100010010101001010001000010001010000111011000101011001
110011011000101010000111001110000100000111011010010101010101
101010010101101010110110001000010110100001100000100110010000
000000010100000000000110101000000011000001000001010010000001
010001100000100000110011111100001001000000000000011001010000
000100000000000001000000000000001010000101010100000000000010
100000000000000100000000000000000000000000000010000000000100
001010000000010000000100001000010010100010101010100001000011
110011000010010101110001001001011101011000101000000010101001
000111001001000010101100000010010011001100110010011000100110
100000001100000010011001000111001011100100001000101001000011
101000000110010111000100000000010010010010100001000011101100
110110100100000100000010000000010000000000000010100000000000
101000010000100010001000100000000100001001000101000000000010
010000000100010101000000000000001001000000000000000100001010

>GB-PL_OldHaven_ChilleyStream_29-08
100101000101011100010101111010110011011110111101001010001101
010011101011110111101111000110110110011011011010001101111100
000001110000111100001000000111010111111000010000000000000010
000001000000011000000010000010000000000000101101000000100001
010110100000100001100001100001111000100001100000001100010000
001110011010000010001010000000010000000001010000000000000000
000000000000000011010011010000101011001000000000000000100001
101100100010010101001010001000010001010000111011000101011001
110011011000101010000111001110000100000111011010010101010101
101010010101101010110110001000010110100001100000100110010000
000000010100000000000110101000000011000001000001010010000001
010001100000100000110011111100001001000000000000011001010000
000100000000000001000000000000001010000101010100000000000010
100000000000000100000000000000000000000000000010000000000100
001010000000010000000100001000010010100010101010100001000011
110011000010010101110001001001011101011000101000000010101001
000111001001000010101100000010010011001100110010011000100110
100000001100000010011001000111001011100100001000101001000011
101000000110010111000100000000010010010010100001000011101100
110110100100000100000010000000010000000000000010100000000000
101000010000100010001000100000000100001001000101000000000010
010000000100010101000000000000001001000000000000000100001010

>GB-PL_OldHaven_FieldSluice_28-01
100101001101011100010101111010110011011110111101001010001101
010011101011110111101111000110110110011011101010001101110100
010001110101111100001000001111010111111000010000000011000010
000001000000011000100010000010000000000000101101000000100001
010010100000100001100011100001111000100001100000001100010000
001110011010000010001010000000010000000101010100000000000000
000000000000100011010011010000101011001010000000000000100001
101100100010010101001010001000010001010110111011010101011101
110001111000101010100010111110000100001101011010010101010101
101010010101001010110110001000110110100101101100100100010000
011001010100110000000111001000000011000000001101010010000000
010001100110100000110011111110111001000000000010011001010000
100010100000010101010000000001101100000101010100000000000010
100010000000000100110000000000000000000000000000000000000100
001010000000010000000100001000010010100010101010100001000011
110011100010010101110001001011011101011000101001000010100001
000110001011001010101100000010010011001100110010101010100110
100000001100000010010101000111001011100101001000101001000010
100100000110010111010100000000010011010010100001001011101100
110101100100010110000010000000010000000000001010100010100100
101100010000100010001000100000000100001001000101000000000010
010000000100010101000000000100000101000000000000000100001010

>GB-PL_OldHaven_FieldSluice_28-02
100101001101011100010101111010110011011110111101001010001101
010011101011110111101111000110110110011011101010001101110100
010001110101111100001000001111010111111000010000000011000010
000001000000011000100010000010000000000000101101000000100001
010010100000100001100011100001111000100001100000001100010000
001110011010000010001010000000010000000101010100000000000000
000000000000100011010011010000101011001010000000000000100001
101100100010010101001010001000010001010110111011010101011101
110001111000101010100010111110000100001101011010010101010101
101010010101001010110110001000110110100101101100100100010000
011001010100110000000111001000000011000000001101010010000000
010001100110100000110011111110111001000000000010011001010000
100010100000010101010000000001101100000101010100000000000010
100010000000000100110000000000000000000000000000000000000100
001010000000010000000100001000010010100010101010100001000011
110011100010010101110001001011011101011000101001000010100001
000110001011001010101100000010010011001100110010101010100110
100000001100000010010101000111001011100101001000101001000010
100100000110010111010100000000010011010010100001001011101100
110101100100010110000010000000010000000000001010100010100100
101100010000100010001000100000000100001001000101000000000010
010000000100010101000000000100000101000000000000000100001010

>GB-PL_OldHaven_FieldSluice_28-03
100101001101011100010101111010110011011110111101001010001101
010011101011110111101111000110110110011011101010001101110100
010001110101111100001000001111010111111000010000000011000010
000001000000011000100010000010000000000000101101000000100001
010010100000100001100011100001111000100001100000001100010000
001110011010000010001010000000010000000101010100000000000000
000000000000100011010011010000101011001010000000000000100001
101100100010010101001010001000010001010110111011010101011101
110001111000101010100010111110000100001101011010010101010101
101010010101001010110110001000110110100101101100100100010000
011001010100110000000111001000000011000000001101010010000000
010001100110100000110011111110111001000000000010011001010000
100010100000010101010000000001101100000101010100000000000010
100010000000000100110000000000000000000000000000000000000100
001010000000010000000100001000010010100010101010100001000011
110011100010010101110001001011011101011000101001000010100001
000110001011001010101100000010010011001100110010101010100110
100000001100000010010101000111001011100101001000101001000010
100100000110010111010100000000010011010010100001001011101100
110101100100010110000010000000010000000000001010100010100100
101100010000100010001000100000000100001001000101000000000010
010000000100010101000000000100000101000000000000000100001010

>GB-PL_OldHaven_FieldSluice_28-04
100101001101011100010101111010110011011110111101001010001101
010011101011110111101111000110110110011011101010001101110100
010001110101111100001000001111010111111000010000000011000010
000001000000011000100010000010000000000000101101000000100001
010010100000100001100011100001111000100001100000001100010000
001110011010000010001010000000010000000101010100000000000000
000000000000100011010011010000101011001010000000000000100001
101100100010010101001010001000010001010110111011010101011101
110001111000101010100010111110000100001101011010010101010101
101010010101001010110110001000110110100101101100100100010000
011001010100110000000111001000000011000000001101010010000000
010001100110100000110011111110111001000000000010011001010000
100010100000010101010000000001101100000101010100000000000010
100010000000000100110000000000000000000000000000000000000100
001010000000010000000100001000010010100010101010100001000011
110011100010010101110001001011011101011000101001000010100001
000110001011001010101100000010010011001100110010101010100110
100000001100000010010101000111001011100101001000101001000010
100100000110010111010100000000010011010010100001001011101100
110101100100010110000010000000010000000000001010100010100100
101100010000100010001000100000000100001001000101000000000010
010000000100010101000000000100000101000000000000000100001010

>GB-PL_OldHaven_FieldSluice_28-05
100101001101011100010101111010110011011110111101001010001101
010011101011110111101111000110110110011011101010001101110100
010001110101111100001000001111010111111010010000000011000010
000001000000011000100010000010000000000000101101000000100001
010010100000100001100011100001111000100001100000001100010000
001110011010000010001010000000010000000101010100000000000000
000000000000100011010011010000101011001010000000000000100001
101100100010010101001010001000010001010110111011010101011101
110001111000101010100010111110000100001101011010010101010101
101010010101001010110110001000110110100101101100100100010000
011001010100110000000111001000000011000000001101010010000000
010001100110100000110011111110111001000000000010011001010000
100010100000010101010000000001101100000101010100000000000010
100010000000000100110000000000000000000000000000000000000100
001010000000010000000100001000010010100010101010100001000011
110011100010010101110001001011011101011000101001000010100001
000110001011001010101100000010010011001100110010101010100110
100000001100000010010101000111001011100101001000101001000010
100100000110010111010100000000010011010010100001001011101100
110101100100010110000010000000010000000000001010100010100100
101100010000100010001000100000000100001001000101000000000010
010000000100010101000000000100000101000000000000000100001010

>GB-PL_OldHaven_FieldSluice_28-06
100101001101011100010101111010110011011110111101001010001101
010011101011110111101111000110110110011011101010001101110100
010001110101111100001000001111010111111000010000000011000010
000001000000011000100010000010000000000000101101000000100001
010010100000100001100011100001111000100001100000001100010000
001110011010000010001010000000010000000101010100000000000000
000000000000100011010011010000101011001010000000000000100001
101100100010010101001010001000010001010110111011010101011101
110001111000101010100010111110000100001101011010010101010101
101010010101001010110110001000110110100101101100100100010000
011001010100110000000111001000000011000000001101010010000000
010001100110100000110011111110111001000000000010011001010000
100010100000010101010000000001101100000101010100000000000010
100010000000000100110000000000000000000000000000000000000100
001010000000010000000100001000010010100010101010100001000011
110011100010010101110001001011011101011000101001000010100001
000110001011001010101100000010010011001100110010101010100110
100000001100000010010101000111001011100101001000101001000010
100100000110010111010100000000010011010010100001001011101100
110101100100010110000010000000010000000000001010100010100100
101100010000100010001000100000000100001001000101000000000010
010000000100010101000000000100000101000000000000000100001010

>GB-PL_OldHaven_FieldSluice_28-07
100101001101011100010101111010110011011110111101001010001101
010011101011110111101111000110110110011011101010001101110100
010001110101111100001000001111010111111000010000000011000010
000001000000011000100010000010000000000000101101000000100001
010010100000100001100011100001111000100001100000001100010000
001110011010000010001010000000010000000101010100000000000000
000000000000100011010011010000101011001010000000000000100001
101100100010010101001010001000010001010110111011010101011101
110001111000101010100010111110000100001101011010010101010101
101010010101001010110110001000110110100101101100100100010000
011001010100110000000111001000000011000000001101010010000000
010001100110100000110011111110111001000000000010011001010000
100010100000010101010000000001101100000101010100000000000010
100010000000000100110000000000000000000000000000000000000100
001010000000010000000100001000010010100010101010100001000011
110011100010010101110001001011011101011000101001000010100001
000110001011001010101100000010010011001100110010101010100110
100000001100000010010101000111001011100101001000101001000010
100100000110010111010100000000010011010010100001001011101100
110101100100010110000010000000010000000000001010100010100100
101100010000100010001000100000000100001001000101000000000010
010000000100010101000000000100000101000000000000000100001010

>GB-PL_OldHaven_FieldSluice_28-09
100101001101011100010101111010110011011110111101001010001101
010011101011110111101111000110110110011011101010001101110100
010001110101111100001000001111010111111000010000000011000010
000001000000011000100010000010000000000000101101000000100001
010010100000100001100011100001111000100001100000001100010000
001110011010000010001010000000010000000101010100000000000000
000000000000100011010011010000101011001010000000000000100001
101100100010010101001010001000010001010110111011010101011101
110001111000101010100010111110000100001101011010010101010101
101010010101001010110110001000110110100101101100100100010000
011001010100110000000111001000000011000000001101010010000000
010001100110100000110011111110111001000000000010011001010000
100010100000010101010000000001101100000101010100000000000010
100010000000000100110000000000000000000000000000000000000100
001010000000010000000100001000010010100010101010100001000011
110011100010010101110001001011011101011000101001000010100001
000110001011001010101100000010010011001100110010101010100110
100000001100000010010101000111001011100101001000101001000010
100100000110010111010100000000010011010010100001001011101100
110101100100010110000010000000010000000000001010100010100100
101100010000100010001000100000000100001001000101000000000010
010000000100010101000000000100000101000000000000000100001010

>GB-PL_OldHaven_ManxeyBarn_27-01
100101001101011101010101101010110011101110111100101010001101
010011101011110111101110000110110110011011101010001101110100
010001110001111100001000001111010111111000010000000011000010
000000100000011000100010000010000000000000101110100000100001
010010100000100001101011100001111000100001100000001100010001
101110011010000010001010000000010000000101010100000000000000
000000000000000011010011010000101011001010000000000000100001
101111100010010101001010011000010001010110111011010101011001
110001111000101010100111001110000101001010011010010101010101
101010110101101010110110001100010110100101101100100110010000
011001010100110000000111001110000010100001001001010010000000
010001100110100000110011111110111001000000000010011001010000
100100100000010101010000000001101100000101010100000000000010
100010000000000100110000101000000000000000000010000000000100
001010000000010000000100001000010010100010101010100101000011
111011010010110101110001001011011101011000101001000010101001
000111001011001010101100000010010011001001110001011000100110
100000001100000010010101000111001011100101001000101001000010
101000000110010111010100000000010101011010100001000011101100
110110100100010100000010000000010000000000001010100000010000
101100110000100110001000100000000100001001000101000000000010
010000000100010011000000000100001001000000000000000100001010

>GB-PL_OldHaven_ManxeyBarn_27-02
100101001101011100010101101010110011101110111100101010001101
010011101011110111101110000110110110011011101010001101110100
010001110001111100001000001111010111111000010000000011000010
000000100000011000100010000010000000000000101100100000100001
010010100000100001101011100001111000100001100000001100010000
001110011010000010001010000000010000000101010100000000000000
000000000000000011010011010000101011001010000000000000100001
101111100010010101001010011000010001010110111011000101011001
110001111000101010100111001110000100001010011010010101010101
101010110101001010110110001000010110100101101100100110010000
011001010100110000000111001110000010100001001001010010000000
010001100110100000110011111110111001000000000010011001010000
100100100000010101010000000001101100000101010100000000000010
100010000000000100110000101000000000000000000010000000000100
001010000000010000000100001000010010100010101010100101000011
111011010010110101110001001011011101011000101001000010101001
000111001011001010101100000010010011001001110001011000100110
100000001100000010010101000111001011100101001000101001000010
101000000110010111010100000000010101011010100001000011101100
110110100100010100000010000000010000000000001010100000010000
101100110000100110001000100000000100001001000101000000000010
010000000100010011000000000100001001000000000000000100001010

>GB-PL_OldHaven_ManxeyBarn_27-03
100101001101011100010101101010110011101110111100101010001101
010011101011110111101110000110110110011011101010001101110100
010001110001111100001000001111010111111000010000000011000010
000000100000011000100010000010000000000000101100100000100001
010010100000100001101011100001111000100001100000001100010000
001110011010000010001010000000010000000101010100000000000000
000000000000000011010011010000101011001010000000000000100001
101111100010010101001010011000010001010110111011000101011001
110001111000101010100111001110000100001010011010010101010101
101010110101001010110110001000010110100101101100100110010000
011001010100110000000111001110000010100001001001010010000000
010001100110100000110011111110111001000000000010011001010000
100100100000010101010000000001101100000101010100000000000010
100010000000000100110000101000000000000000000010000000000100
001010000000010000000100001000010010100010101010100101000011
111011010010110101110001001011011101011000101001000010101001
000111001011001010101100000010010011001001110001011000100110
100000001100000010010101000111001011100101001000101001000010
101000000110010111010100000000010101011010100001000011101100
110110100100010100000010000000010000000000001010100000010000
101100110000100110001000100000000100001001000101000000000010
010000000100010011000000000100001001000000000000000100001010

>GB-PL_OldHaven_ManxeyBarn_27-04
100101001101011100010101101010110011101110111100101010001101
010011101011110111101110000110110110011011101010001101110100
010001110001111100001000001111010111111010010000000011000010
000000100000011000100010000010000000000000101100100000100001
010010100000100001101011100001111000100001100000001100010000
001110011010000010001010000000010000000101010100000000000000
000000000000000011010011010000101011001010000000000000100001
101111100010010101001010011000010001010110111011000101011001
110001111000101010100111001110000100001010011010010101010101
101010110101101010110110001000010110100101101100100110010000
011001010100110000000111001110000010100001001001010010000000
010001100110100000110011111110111001000000000010011001010000
100100100000010101010000000001101100000101010100000000000010
100010000000000100110000101000000000000000000010000000000100
001010000000010000000100001000010010100010101010100101000011
111011010010110101110001001011011101011000101001000010101001
000111001011001010101100000010010011001001110001011000100110
100000001100000010010101000111001011100101001000101001000010
101000000110010111010100000000010101011010100001000011101100
110110100100010100000010000000010000000000001010100000010000
101100110000100110001000100000000100001001000101000000000010
010000000100010011000000000100001001000000000000000100001010

>GB-PL_OldHaven_ManxeyBarn_27-05
100101001101011100010101101010110011101110111100101010001101
010011101011110111101110000110110110011011101010001101110100
010001110001111100001000001111010111111010010000000011000010
000000100000011000100010000010000000000000101100100000100001
010010100000100001101011100001111000100001100000001100010000
001110011010000010001010000000010000000101010100000000000000
000000000000000011010011010000101011001010000000000000100001
101111100010010101001010011000010001010110111011000101011001
110001111000101010100111001110000100001010011010010101010101
101010110101101010110110001000010110100101101100100110010000
011001010100110000000111001110000010100001001001010010000000
010001100110100000110011111110111001000000000010011001010000
100100100000010101010000000001101100000101010100000000000010
100010000000000100110000101000000000000000000010000000000100
001010000000010000000100001000010010100010101010100101000011
111011010010110101110001001011011101011000101001000010101001
000111001011001010101100000010010011001001110001011000100110
100000001100000010010101000111001011100101001000101001000010
101000000110010111010100000000010101011010100001000011101100
110110100100010100000010000000010000000000001010100000010000
101100110000100110001000100000000100001001000101000000000010
010000000100010011000000000100001001000000000000000100001010

>GB-PL_OldHaven_ManxeyBarn_27-06
100101001101011100010101101010110011101110111100101010001101
010011101011110111101110000110110110011011101010001101110100
010001110001111100001000001111010111111000010000000011000010
000000100000011000100010000010000000000000101100100000100001
010010100000100001101011100001111000100001100000001100010000
001110011010000010001010000000010000000101010100000000000000
000000000000000011010011010000101011001010000000000000100001
101111100010010101001010011000010001010110111011000101011001
110001111000101010100111001110000100001010011010010101010101
101010110101001010110110001000010110100101101100100110010000
011001010100110000000111001110000010100001001001010010000000
010001100110100000110011111110111001000000000010011001010000
100100100000010101010000000001101100000101010100000000000010
100010000000000100110000101000000000000000000010000000000100
001010000000010000000100001000010010100010101010100101000011
111011010010110101110001001011011101011000101001000010101001
000111001011001010101100000010010011001001110001011000100110
100000001100000010010101000111001011100101001000101001000010
101000000110010111010100000000010101011010100001000011101100
110110100100010100000010000000010000000000001010100000010000
101100110000100110001000100000000100001001000101000000000010
010000000100010011000000000100001001000000000000000100001010

>GB-PL_OldHaven_ManxeyBarn_27-07
100101001101011100010101101010110011101110111100101010001101
010011101011110111101110000110110110011011101010001101110100
010001110001111100001000001111010111111000010000000011000010
000000100000011000100010000010000000000000101100100000100001
010010100000100001101011100001111000100001100000001100010000
001110011010000010001010000000010000000101010100000000000000
000000000000000011010011010000101011001010000000000000100001
101111100010010101001010011000010001010110111011000101011001
110001111000101010100111001110000100001010011010010101010101
101010110101101010110110001000010110100101101100100110010000
011001010100110000000111001110000010100001001001010010000000
010001100110100000110011111110111001000000000010011001010000
100100100000010101010000000001101100000101010100000000000010
100010000000000100110000101000000000000000000010000000000100
001010000000010000000100001000010010100010101010100101000011
111011010010110101110001001011011101011000101001000010101001
000111001011001010101100000010010011001001110001011000100110
100000001100000010010101000111001011100101001000101001000010
101000000110010111010100000000010101011010100001000011101100
110110100100010100000010000000010000000000001010100000010000
101100110000100110001000100000000100001001000101000000000010
010000000100010011000000000100001001000000000000000100001010

>GB-PL_OldHaven_ManxeyBarn_27-08
100101001101011100010101101010110011101110111100101010001101
010011101011110111101110000110110110011011101010001101110100
010001110001111100001000001111010111111010010000000011000010
000000100000011000100010000010000000000000101100100000100001
010010100000100001101011100001111000100001100000001100010000
001110011010000010001010000000010000000101010100000000000000
000000000000000011010011010000101011001010000000000000100001
101111100010010101001010011000010001010110111011000101011001
110001111000101010100111001110000100001010011010010101010101
101010110101001010110110001000010110100101101100100110010000
011001010100110000000111001110000010100001001001010010000000
010001100110100000110011111110111001000000000010011001010000
100100100000010101010000000001101100000101010100000000000010
100010000000000100110000101000000000000000000010000000000100
001010000000010000000100001000010010100010101010100101000011
111011010010110101110001001011011101011000101001000010101001
000111001011001010101100000010010011001001110001011000100110
100000001100000010010101000111001011100101001000101001000010
101000000110010111010100000000010101011010100001000011101100
110110100100010100000010000000010000000000001010100000010000
101100110000100110001000100000000100001001000101000000000010
010000000100010011000000000100001001000000000000000100001010

>HU_TheissAltarm_Tiszascege_39-01
100101000101110100010101011000110011011110111100101010001101
010011100111110111110011000110101100001011010010011101110100
010001110001110100001000000111110101101000100000000000000010
010001100000001000100010001010000001000000101101000000100001
010001010000100001100011111001111000100001101000001100010000
001110011001000010001100000000010000000001010100000100000000
000000000000100011010111010000101010001001000000000000100000
101110100010010110001010001000010001010100111011010111011001
110011111011101111100111011111000100001011111010010101010101
101010110000101001110111011000110110101101101000100010010000
000001010100110001100110111100000010100001001001010010101100
110101100110100000110011111110111001000000100010111000100000
100010100100010110010000000001101000000101111100000000001010
100000000100001000110000000000000000100000000000000000000100
000110000000010000001010001000010001010011001010100111000111
110111010010100011110010101001011101011010101001000010101011
000111011011000010101100000010010011000110110110110010011111
100011001100000010010101000111100011111111001001101001001011
000111000101010111000110000101110010001011101001000011100100
010111110110011010000010000000010000010100001010100110100101
101000110000100000000010100000110100001001000101000000000010
010000000100010110001000000100000101000000001000101100001010

>HU_TheissAltarm_Tiszascege_39-02
100101000101110100010101011000110011011110111100101010001101
010011100111110111110011000110101100001011010010011101110100
010001110001110100001000000111110101101000100000000000000010
010001100000001000100010001010000001000000101101000000100001
010001010000100001100011111001111000100001101000001100010000
001110011001000010001100000000010000000001010100000100000000
000000000000100011010111010000101010001001000000000000100000
101110100010010110001010001000010001010100111011010111011001
110011111011101111100111011111000100001011111010010101010101
101010110000101001110111011000110110101101101000100010010000
000001010100110001100110111100000010100001001001010010101100
110101100110100000110011111110111001000000100010111000100000
100010100100010110010000000001101000000101111100000000001010
100000000100001000110000000000000000100000000000000000000100
000110000000010000001010001000010001010011001010100111000111
110111010010100011110010101001011101011010101001000010101011
000111011011000010101100000010010011000110110110110010011111
100011001100000010010101000111100011111111001001101001001011
000111000101010111000110000101110010001011101001000011100100
010111110110011010000010000000010000010100001010100110100101
101000110000100000000010100000110100001001000101000000000010
010000000100010110001000000100000101000000001000101100001010

>HU_TheissAltarm_Tiszascege_39-03
100101000101110100010101011000110011011110111100101010001101
010011100111110111110011000110101100001011010010011101110100
010001110001110100001000000111110101101000100000000000000010
010001100000001000100010001010000001000000101101000000100001
010001010000100001100011111001111000100001101000001100010000
001110011001000010001100000000010000000001010100000100000000
000000000000100011010111010000101010001001000000000000100000
101110100010010110001010001000010001010100111011010111011001
110011111011101111100111011111000100001011111010010101010101
101010110000101001110111011000110110101101101000100010010000
000001010100110001100110111100000010100001001001010010101100
110101100110100000110011111110111001000000100010111000100000
100010100100010110010000000000101000000101111100000000001010
100000000100001000110000000000000000100000000000000000000100
000110000000010000001010001000010001010011001010100111000111
110111010010100011110010101001011101011010101001000010101011
000111011011000010101100000010010011000110110110110010011111
100011001100000010010101000111100011111111001001101001001011
000111000101010111000110000101110010001011101001000011100100
010111110110011010000010000000010000010100001010100110100101
101000110000100000000010100000110100001001000101000000000010
010000000100010110001000000100000101000000001000101100001010

>HU_TheissAltarm_Tiszascege_39-04
100101011101110100010101011000110011011110111100101010001101
010011000111110111110011000110101100001011010010011101110100
010001110001110100001000000111110101101000100000000000000010
010001100000001000100010001010000001000000101101000000100001
010001010000100001101011111001111000100001101000001100010000
001110011001000010001100000000010000000001010100000100000000
000000000000100011010111010000101010001001000000000000100000
101110100010010110001010001000010001010100111011010111011001
110011111011101111100111011111000100001011111010010101010101
111010110000101001110111011000110110101101101000100010010000
000001010100110001100110111100000010100001001001010010101100
110101100110100000110011111110111001000000100010111000100000
100010100100010110010000000001101010000101111100000000001010
100000000100001000110000000000000000101000000010000000000100
000110000000010000001010001000010001010011001010100111000111
110111010010100011110010101001011101011010101001000010101011
000111011011000010101100000010010011000110110110110010011111
100011001100000010010101000111100011111111001001101001001011
000111000101010111000110000101110010001011101001000011100100
010111110110011010000010000000010000010100001010100110100101
101000110000100000000010100000110100001001000101000000000010
010010000100010110001000000100000101000000001000101100001010

>HU_TheissAltarm_Tiszascege_39-05
100101000101110100010101011000110011011110111100101010001101
010011100111110111110011000110101100001011010010011101110100
010001110001110100001000000111110101101000100000000000000010
010001100000001000100010001010000001000000101101000000100001
010001010000100001100011111001111000100001101000001100010000
001110011001000010001100000000010000000001010100000100000000
000000000000100011010111010000101010001001000000000000100000
101110100010010110001010001000010001010100111011010111011001
110011111011101111100111011111000100001011111010010101010101
101010110000101001110111011000110110101101101000100010010000
000001010100110001100110111100000010100001001001010010101100
110101100110100000110011111110111001000000100010111000100000
100010100100010110010000000000101000000101111100000000001010
100000000100001000110000000000000000100000000000000000000100
000110000000010000001010001000010001010011001010100111000111
110111010010100011110010101001011101011010101001000010101011
000111011011000010101100000010010011000110110110110010011111
100011001100000010010101000111100011111111001001101001001011
000111000101010111000110000101110010001011101001000011100100
010111110110011010000010000000010000010100001010100110100101
101000110000100000000010100000110100001001000101000000000010
010000000100010110001000000100000101000000001000101100001010

>HU_TheissAltarm_Tiszascege_39-06
100101011101110100010101011000110011011110111100101010001101
010011100111110111110011000110101100001011010010011101110100
010001110001110100001000000111110101101000100000000000000010
010001100000001000100010001010000001000000101101000000100001
010001010000100001100011111001111000100001101000001100010000
001110011001000010001100000000010000000001010100000100000000
000000000000100011010111010000101010001001000000000000100000
101110100010010110001010001000010001010100111011010111011001
110011111011101111100111011111000100001011111010010101010101
101010110000101001110111011000110110101101101000100010010000
000001010100110001100110111100000010100001001001010010101100
110101100110100000110011111110111001000000100010111000100000
100010100100010110010000000000101000000101111100000000001010
100000000100001000110000000000000000100000000000000000000100
000110000000010000001010001000010001010011001010100111000111
110111010010100011110010101001011101011010101001000010101011
000111011011000010101100000010010011000110110110110010011111
100011001100000010010101000111100011111111001001101001001011
000111000101010111000110000101110010001011101001000011100100
010111110110011010000010000000010000010100001010100110100101
101000110000100000000010100000110100001001000101000000000010
010000000100010110001000000100000101000000001000101100001010

>HU_TheissAltarm_Tiszascege_39-07
100101011101110100010101011000110011011110111100101010001101
010011100111110111110011000110101100001011010010011101110100
010001110001110100001000000111110101101000100000000000000010
010001100000001000100010001010000001000000101101000000100001
010001010000100001100011111001111000100001101000001100010000
001110011001000010001100000000010000000001010100000100000000
000000000000100011010111010000101010001001000000000000100000
101110100010010110001010001000010001010100111011010111011001
110011111011101111100111011111000100001011111010010101010101
101010110000101001110111011000110110101101101000100010010000
000001010100110001100110111100000010100001001001010010101100
110101100110100000110011111110111001000000100010111000100000
100010100100010110010000000000101000000101111100000000001010
100000000100001000110000000000000000100000000000000000000100
000110000000010000001010001000010001010011001010100111000111
110111010010100011110010101001011101011010101001000010101011
000111011011000010101100000010010011000110110110110010011111
100011001100000010010101000111100011111111001001101001001011
000111000101010111000110000101110010001011101001000011100100
010111110110011010000010000000010000010100001010100110100101
101000110000100000000010100000110100001001000101000000000010
010000000100010110001000000100000101000000001000101100001010

>HU_TheissAltarm_Tiszascege_39-08
100101000101110100010101011000110011011110111100101010001101
010011100111110111110011000110101100001011010010011101110100
010001110001110100001000000111110101101000100000000000000010
010001100000001000100010001010000001000000101101000000100001
010001010000100001100011111001111000100001101000001100010000
001110011001000010001100000000010000000001010100000100000000
000000000000100011010111010000101010001001000000000000100000
101110100010010110001010001000010001010100111011010111011001
110011111011101111100111011111000100001011111010010101010101
101010110000101001110111011000110110101101101000100010010000
000001010100110001100110111100000010100001001001010010101100
110101100110100000110011111110111001000000100010111000100000
100010100100010110010000000000101000000101111100000000001010
100000000100001000110000000000000000101000000000000000000100
000110000000010000001010001000010001010011001010100111000111
110111010010100011110010101001011101011010101001000010101011
000111011011000010101100000010010011000110110110110010011111
100011001100000010010101000111100011111111001001101001001011
000111000101010111000110000101110010001011101001000011100100
010111110110011010000010000000010000010100001010100110100101
101000110000100000000010100000110100001001000101000000000010
010000000100010110001000000100000101000000001000101100001010

>HU_TheissAltarm_Tiszascege_39-09
100101011101110100010101011000110011011110111100101010001101
010011000111110111110011000110101100001011010010011101110100
010001110001110100001000000111110101101000100000000000000010
010001100000001000100010001010000001000000101101000000100001
010001010000100001100011111001111000100001101000001100010000
001110011001000010001100000000010000000001010100000100000000
000000000000100011010111010000101010001001000000000000100000
101110100010010110001010001000010001010100111011010111011001
110011111011101111100111011111000100001011111010010101010101
101010110000101001110111011000110110101101101000100010010000
000001010100110001100110111100000010100001001001010010101100
110101100110100000110011111110111001000000100010111000100000
100010100100010110010000000000101000000101111100000000001010
100000000100001000110000000000000000100000000010000000000100
000110000000010000001010001000010001010011001010100111000111
110111010010100011110010101001011101011010101001000010101011
000111011011000010101100000010010011000110110110110010011111
100011001100000010010101000111100011111111001001101001001011
000111000101010111000110000101110010001011101001000011100100
010111110110011010000010000000010000010100001010100110100101
101000110000100000000010100000110100001001000101000000000010
010000000100010110001000000100000101000000001000101100001010

>HU_TheissAltarm_Tiszascege_39-10
100101000101110100010101011000110011011110111100101010001101
010011100111110111110011000110101100001011010010011101110100
010001110001110100001000000111110101101000100000000000000010
010001100000001000100010001010000001000000101101000000100001
010001010000100001100011111001111000100001101000001100010000
001110011001000010001100000000010000000001010100000100000000
000000000000100011010111010000101010001001000000000000100000
101110100010010110001010001000010001010100111011010111011001
110011111011101111100111011111000100001011111010010101010101
101010110000101001110111011000110110101101101000100010010000
000001010100110001100110111100000010100001001001010010101100
110101100110100000110011111110111001000000100010111000100000
100010100100010110010000000001101000000101111100000000001010
100000000100001000110000000000000000100000000000000000000100
000110000000010000001010001000010001010011001010100111000111
110111010010100011110010101001011101011010101001000010101011
000111011011000010101100000010010011000110110110110010011111
100011001100000010010101000111100011111111001001101001001011
000111000101010111000110000101110010001011101001000011100100
010111110110011010000010000000010000010100001010100110100101
101000110000100000000010100000110100001001000101000000000010
010000000100010110001000000100000101000000001000101100001010

>HU_TheissAltarm_Tiszascege_39-11
100101000101110100010101011000110011011110111100101010001101
010011000111110111110011000110101100001011010010011101110100
010001110001110100001000000111110101101000100000000000000010
010001100000001000100010001010000001000000101101000000100001
010001010000100001100011111001111000100001101000001100010000
001110011001000010001100000000010000000001010100000100000000
000000000000100011010111010000101010001001000000000000100000
101110100010010110001010001000010001010100111011010111011001
110011111011101111100111011111000100001011111010010101010101
101010110000101001110111011000110110101101101000100010010000
000001010100110001100110111100000010100001001001010010101100
110101100110100000110011111110111001000000100010111000100000
100010100100010110010000000000101000000101111100000000001010
100000000100001000110000000000000000101001000010000000000100
000110000000010000001010001000010001010011001010100111000111
110111010010100011110010101001011101011010101001000010101011
000111011011000010101100000010010011000110110110110010011111
100011001100000010010101000111100011111111001001101001001011
000111000101010111000110000101110010001011101001000011100100
010111110110011010000010000000010000010100001010100110100101
101000110000100000000010100000110100001001000101000000000010
010000000100010110001000000100000101000000001000101100001010

>HU_TheissAltarm_Tiszascege_39-12
100101011101110100010101011000110011011110111100101010001101
010011100111110111110011000110101100001011010010011101110100
010001110001110100001000000111110101101000100000000000000010
010001100000001000100010001010000001000000101101000000100001
010001010000100001101011111001111000100001101000001100010000
001110011001000010001100000000010000000001010100000100000000
000000000000100011010111010000101010001001000000000000100000
101110100010010110001010001000010001010100111011010111011001
110010111011101111100111011111000100001011111010010101010101
101010110000101001110111011000110110101101101000100010010000
000001010100110001100110111100000010100001001001010010101100
110101100110100000110011111110111001000000100010111000100000
100010100100010110010000000000101010000101111100000000001010
100000000100001000110000000000000000101001000010000000000100
000110000000010000001010001000010001010011001010100111000111
110111010010100011110010101001011101011010101001000010101011
000111011011000010101100000010010011000110110110110010011111
100011001100000010010101000111100011111111001001101001001011
000111000101010111000110000101110010001011101001000011100100
010111110110011010000010000000010000010100001010100110100101
101000110000100000000010100000110100001001000101000000000010
010000000100010110001000000100000101000000001000101100001010

>HU_TheissAltarm_Tiszascege_39-13
100101000101110100010101011000110011011110111100101010001101
010011000111110111110011000110101100001011010010011101110100
010001110001110100001000000111110101101000100000000000000010
010001100000001000100010001010000001000000101101000000100001
010001010000100001100011111001111000100001101000001100010000
001110011001000010001100000000010000000001010100000100000000
000000000000100011010111010000101010001001000000000000100000
101110100010010110001010001000010001010100111011010111011001
110011111011101111100111011111000100001011111010010101010101
101010110000101001110111011000110110101101101000100010010000
000001010100110001100110111100000010100001001001010010101100
110101100110100000110011111110111001000000100010111000100000
100010100100010110010000000000101000000101111100000000001010
100000000100001000110000000000000000101001000010000000000100
000110000000010000001010001000010001010011001010100111000111
110111010010100011110010101001011101011010101001000010101011
000111011011000010101100000010010011000110110110110010011111
100011001100000010010101000111100011111111001001101001001011
000111000101010111000110000101110010001011101001000011100100
010111110110011010000010000000010000010100001010100110100101
101000110000100000000010100000110100001001000101000000000010
010010000100010110001000000100000101000000001000101100001010

>HU_TheissAltarm_Tiszascege_39-14
100101000101110100010101011000110011011110111100101010001101
010011000111110111110011000110101100001011010010011101110100
010001110001110100001000000111110101101000100000000000000010
010001100000001000100010001010000001000000101101000000100001
010001010000100001100011111001111000100001101000001100010000
001110011001000010001100000000010000000001010100000100000000
000000000000100011010111010000101010001001000000000000100000
101110100010010110001010001000010001010100111011010111011001
110011111011101111100111011111000100001011111010010101010101
101010110000101001110111011000110110101101101000100010010000
000001010100110001100110111100000010100001001001010010101100
110101100110100000110011111110111001000000100010111000100000
100010100100010110010000000000101000000101111100000000001010
100000000100001000110000000000000000101001000010000000000100
000110000000010000001010001000010001010011001010100111000111
110111010010100011110010101001011101011010101001000010101011
000111011011000010101100000010010011000110110110110010011111
100011001100000010010101000111100011111111001001101001001011
000111000101010111000110000101110010001011101001000011100100
010111110110011010000010000000010000010100001010100110100101
101000110000100000000010100000110100001001000101000000000010
010010000100010110001000000100000101000000001000101100001010

>HU_TheissAltarm_Tiszascege_39-15
100101000101110100010101011000110011011110111100101010001101
010011000111110111110011000110101100001011010010011101110100
010001110001110100001000000111110101101000100000000000000010
010001100000001000100010001010000001000000101101000000100001
010001010000100001100011111001111000100001101000001100010000
001110011001000010001100000000010000000001010100000100000000
000000000000100011010111010000101010001001000000000000100000
101110100010010110001010001000010001010100111011010111011001
110011111011101111100111011111000100001011111010010101010101
101010110000101001110111011000110110101101101000100010010000
000001010100110001100110111100000010100001001001010010101100
110101100110100000110011111110111001000000100010111000100000
100010100100010110010000000000101000000101111100000000001010
100000000100001000110000000000000000100000000000000000000100
000110000000010000001010001000010001010011001010100111000111
110111010010100011110010101001011101011010101001000010101011
000111011011000010101100000010010011000110110110110010011111
100011001100000010010101000111100011111111001001101001001011
000111000101010111000110000101110010001011101001000011100100
010111110110011010000010000000010000010100001010100110100101
101000110000100000000010100000110100001001000101000000000010
010000000100010110001000000100000101000000001000101100001010

>HU_TheissAltarm_Tiszascege_39-16
100101000101110100010101011000110011011110111100101010001101
010011000111110111110011000110101100001011010010011101110100
010001110001110100001000000111110101101000100000000000000010
010001100000001000100010001010000001000000101101000000100001
010001010000100001100011111001111000100001101000001100010000
001110011001000010001100000000010000000001010100000100000000
000000000000100011010111010000101010001001000000000000100000
101110100010010110001010001000010001010100111011010111011001
110011111011101111100111011111000100001011111010010101010101
101010110000101001110111011000110110101101101000100010010000
000001010100110001100110111100000010100001001001010010101100
110101100110100000110011111110111001000000100010111000100000
100010100100010110010000000000101000000101111100000000001010
[truncated: 74,511 more chars]
